# Supplementary material for: 3-Isopropyl-2,6-bis­(4-meth­oxy­phen­yl)­piperidin-4-one
Source: Acta Crystallogr Sect E Struct Rep Online. 2012 Jul 14;68(Pt 8):o2453. doi: 10.1107/S1600536812030966 (PMC3414364; doi:10.1107/S1600536812030966)
Supplement: Supplementary file 1 [file e-68-o2453-sup1.cif]

##############################################################################
#                                                                            #
# This CIF contains the data in a paper accepted for publication in          #
# Acta Crystallographica Section E. It conforms to the requirements of       #
# Notes for Authors for Acta Crystallographica Section E, and has been       #
# peer reviewed under the auspices of the IUCr Commission on Journals.       #
#                                                                            #
# Full details of the Crystallographic Information File format               #
# are given in the paper "The Crystallographic Information File (CIF):       #
# a New Standard Archive File for Crystallography" by S. R. Hall, F. H.      #
# Allen and I. D. Brown [Acta Cryst. (1991), A47, 655-685].                  #
#                                                                            #
# The current version of the core CIF dictionary is obtainable from          #
# ftp://ftp.iucr.org/pub/cif_core.dic.                                       #
#                                                                            #
# Software is freely available for graphical display of the structure(s)     #
# in this CIF. For information consult the CIF software page                 #
# http://www.iucr.org/resources/cif/software.                                #
#                                                                            #
# This file may be used for bona fide research purposes within the           #
# scientific community so long as proper attribution is given to the journal # 
# article from which it was obtained.                                        #
#                                                                            #
##############################################################################
data_global
_audit_creation_method     SHELXL-97
_journal_date_recd_electronic     2012-05-18
_journal_date_accepted     2012-07-06
_journal_name_full     'Acta Crystallographica, Section E'
_journal_year     2012
_journal_volume     68
_journal_issue      8
_journal_page_first     o2453
_journal_page_last     o2453
_journal_paper_category     QO
_journal_paper_doi     10.1107/S1600536812030966
_journal_coeditor_code     BT5928
_publ_contact_author_name     'M. N. Ponnuswamy'
_publ_contact_author_address
;   Centre of Advanced Study in Crystallography and Biophysics
    University of Madras
    Guindy Campus
    Chennai 600 025
    India
;
_publ_contact_author_email     'mnpsy2004@yahoo.com'
_publ_contact_author_fax     '+9144 22352494'
_publ_contact_author_phone     '+9144 22300122'
_publ_section_title
;
3-Isopropyl-2,6-bis(4-methoxyphenyl)piperidin-4-one
;
loop_
    _publ_author_name
    _publ_author_address
    'K. Ravichandran'
;
      Centre of Advanced Study in Crystallography and Biophysics
      University of Madras
      Guindy Campus
      Chennai 600 025
      India
;
    'S. Sethuvasan'
;
      Department of Chemistry
      Government Arts College (Autonomous)
      Coimbatore 641 018
      India
;
    ' K. Thirunavukarasu'
;
      Department of Chemistry
      Government Arts College (Autonomous)
      Coimbatore 641 018
      India
;
    'S. Ponnuswamy'
;
      Department of Chemistry
      Government Arts College (Autonomous)
      Coimbatore 641 018
      India
;
    'M. N. Ponnuswamy'
;
      Centre of Advanced Study in Crystallography and Biophysics
      University of Madras
      Guindy Campus
      Chennai 600 025
      India
;
data_I
_audit_creation_method     SHELXL-97
_chemical_name_systematic
;
3-Isopropyl-2,6-bis(4-methoxyphenyl)piperidin-4-one
;
_chemical_name_common
;
;
_chemical_formula_moiety     'C22 H27 N O3'
_chemical_formula_sum     'C22 H27 N O3'
_chemical_formula_iupac     'C22 H27 N O3'
_chemical_formula_weight     353.45
_chemical_melting_point     ?
_symmetry_cell_setting     orthorhombic
_symmetry_space_group_name_H-M     'P 21 21 21'
_symmetry_space_group_name_Hall     'P 2ac 2ab'
loop_
    _symmetry_equiv_pos_as_xyz
    'x, y, z'
    '-x+1/2, -y, z+1/2'
    '-x, y+1/2, -z+1/2'
    'x+1/2, -y+1/2, -z'
_cell_length_a     7.5547(3)
_cell_length_b     11.8792(6)
_cell_length_c     22.1103(10)
_cell_angle_alpha     90.00
_cell_angle_beta     90.00
_cell_angle_gamma     90.00
_cell_volume     1984.26(16)
_cell_formula_units_Z     4
_cell_measurement_reflns_used     2938
_cell_measurement_theta_min     1.84
_cell_measurement_theta_max     28.30
_cell_measurement_temperature     293(2)
_exptl_crystal_description     'Black'
_exptl_crystal_colour     'White crystalline'
_exptl_crystal_size_max     0.22
_exptl_crystal_size_mid     0.20
_exptl_crystal_size_min     0.18
_exptl_crystal_density_diffrn     1.183
_exptl_crystal_density_meas     ?
_exptl_crystal_density_method     'not measured'
_exptl_crystal_F_000     760
_exptl_absorpt_coefficient_mu     0.078
_exptl_absorpt_correction_type     multi-scan
_exptl_absorpt_process_details     '(SADABS; Bruker, 2008)'
_exptl_absorpt_correction_T_min     0.983
_exptl_absorpt_correction_T_max     0.986
_exptl_special_details
;
;
_diffrn_ambient_temperature     293(2)
_diffrn_radiation_type     MoK\a
_diffrn_radiation_wavelength     0.71073
_diffrn_radiation_source     'fine-focus sealed tube'
_diffrn_radiation_monochromator     graphite
_diffrn_measurement_device_type     'Bruker SMART APEX CCD detector'
_diffrn_measurement_method     '\w scans'
_diffrn_detector_area_resol_mean     ?
_diffrn_reflns_number     10956
_diffrn_reflns_av_R_equivalents     0.0381
_diffrn_reflns_av_sigmaI/netI     0.0372
_diffrn_reflns_theta_min     1.84
_diffrn_reflns_theta_max     28.30
_diffrn_reflns_theta_full     28.30
_diffrn_measured_fraction_theta_max     0.995
_diffrn_measured_fraction_theta_full     0.995
_diffrn_reflns_limit_h_min     -10
_diffrn_reflns_limit_h_max     9
_diffrn_reflns_limit_k_min     -15
_diffrn_reflns_limit_k_max     8
_diffrn_reflns_limit_l_min     -27
_diffrn_reflns_limit_l_max     29
_diffrn_standards_number     ?
_diffrn_standards_interval_count     ?
_diffrn_standards_interval_time     ?
_diffrn_standards_decay_%     ?
_refine_special_details
;
Refinement of <i>F</i>^2^ against ALL reflections. The weighted <i>R</i>-factor
<i>wR</i> and goodness of fit <i>S</i> are based on <i>F</i>^2^, conventional
<i>R</i>-factors <i>R</i> are based on <i>F</i>, with <i>F</i> set to zero for
negative <i>F</i>^2^. The threshold expression of <i>F</i>^2^ >
\s(<i>F</i>^2^) is used only for calculating <i>R</i>-factors(gt) <i>etc</i>.
and is not relevant to the choice of reflections for refinement.
<i>R</i>-factors based on <i>F</i>^2^ are statistically about twice as large
as those based on <i>F</i>, and <i>R</i>- factors based on ALL data will be
even larger.
;
_reflns_number_total     2801
_reflns_number_gt     1835
_reflns_threshold_expression     I>2\s(I)
_refine_ls_structure_factor_coef     Fsqd
_refine_ls_matrix_type     full
_refine_ls_R_factor_all     0.0791
_refine_ls_R_factor_gt     0.0436
_refine_ls_wR_factor_gt     0.1052
_refine_ls_wR_factor_ref     0.1209
_refine_ls_goodness_of_fit_ref     1.033
_refine_ls_restrained_S_all     1.033
_refine_ls_number_reflns     2801
_refine_ls_number_parameters     241
_refine_ls_number_restraints     0
_refine_ls_hydrogen_treatment     mixed
_refine_ls_weighting_scheme     calc
_refine_ls_weighting_details
         'calc w=1/[\s^2^(Fo^2^)+(0.0621P)^2^+0.0599P] where P=(Fo^2^+2Fc^2^)/3'
_atom_sites_solution_hydrogens     geom
_atom_sites_solution_primary     direct
_atom_sites_solution_secondary     difmap
_refine_ls_shift/su_max     0.015
_refine_ls_shift/su_mean     0.002
_refine_diff_density_max     0.174
_refine_diff_density_min     -0.131
_refine_ls_extinction_method     none
_refine_ls_extinction_coef     ?
loop_
    _atom_type_symbol
    _atom_type_description
    _atom_type_scat_dispersion_real
    _atom_type_scat_dispersion_imag
    _atom_type_scat_source
    'C' 'C' 0.0033 0.0016
                         'International Tables Vol C Tables 4.2.6.8 and 6.1.1.4'
    'H' 'H' 0.0000 0.0000
                         'International Tables Vol C Tables 4.2.6.8 and 6.1.1.4'
    'N' 'N' 0.0061 0.0033
                         'International Tables Vol C Tables 4.2.6.8 and 6.1.1.4'
    'O' 'O' 0.0106 0.0060
                         'International Tables Vol C Tables 4.2.6.8 and 6.1.1.4'
_computing_data_collection     'APEX2 (Bruker, 2008)'
_computing_cell_refinement     'SAINT (Bruker, 2008)'
_computing_data_reduction     'SAINT (Bruker, 2008)'
_computing_structure_solution     'SHELXS97 (Sheldrick, 2008)'
_computing_structure_refinement     'SHELXL97 (Sheldrick, 2008)'
_computing_molecular_graphics     'ORTEP-3 (Farrugia, 1997)'
_computing_publication_material
                            'SHELXL97 (Sheldrick, 2008) and PLATON (Spek, 2009)'
loop_
    _atom_site_type_symbol
    _atom_site_label
    _atom_site_fract_x
    _atom_site_fract_y
    _atom_site_fract_z
    _atom_site_U_iso_or_equiv
    _atom_site_adp_type
    _atom_site_calc_flag
    _atom_site_refinement_flags
    _atom_site_occupancy
    _atom_site_symmetry_multiplicity
    _atom_site_disorder_assembly
    _atom_site_disorder_group
    H H1 0.161(4) 0.568(2) 0.1225(11) 0.049(7) Uiso d . 1 1 . .
    O O1 0.3703(3) 0.80940(17) -0.10981(8) 0.0655(6) Uani d . 1 1 . .
    O O2 0.6143(3) 0.2871(2) 0.15552(10) 0.0773(7) Uani d . 1 1 . .
    O O3 -0.2117(3) 0.5919(2) 0.37078(10) 0.0865(8) Uani d . 1 1 . .
    N N1 0.2620(3) 0.53392(18) 0.13369(9) 0.0446(5) Uani d . 1 1 . .
    C C2 0.3533(3) 0.4891(2) 0.08036(10) 0.0433(6) Uani d . 1 1 . .
    H H2 0.2910 0.4212 0.0669 0.052 Uiso calc R 1 1 . .
    C C3 0.5444(3) 0.4554(2) 0.09959(11) 0.0451(6) Uani d . 1 1 . .
    H H3 0.5993 0.5241 0.1155 0.054 Uiso calc R 1 1 . .
    C C4 0.5323(4) 0.3749(3) 0.15235(13) 0.0556(7) Uani d . 1 1 . .
    C C5 0.4118(4) 0.4096(3) 0.20247(12) 0.0676(9) Uani d . 1 1 . .
    H H5A 0.4656 0.4711 0.2247 0.081 Uiso calc R 1 1 . .
    H H5B 0.3966 0.3470 0.2302 0.081 Uiso calc R 1 1 . .
    C C6 0.2300(3) 0.4469(2) 0.17908(12) 0.0507(6) Uani d . 1 1 . .
    H H6 0.1737 0.3825 0.1592 0.061 Uiso calc R 1 1 . .
    C C7 0.3092(5) 0.7822(3) -0.16890(12) 0.0731(9) Uani d . 1 1 . .
    H H7A 0.3785 0.7215 -0.1850 0.110 Uiso calc R 1 1 . .
    H H7B 0.3206 0.8469 -0.1946 0.110 Uiso calc R 1 1 . .
    H H7C 0.1872 0.7599 -0.1670 0.110 Uiso calc R 1 1 . .
    C C8 -0.3714(6) 0.5342(4) 0.38404(18) 0.1054(14) Uani d . 1 1 . .
    H H8A -0.4477 0.5363 0.3493 0.158 Uiso calc R 1 1 . .
    H H8B -0.4292 0.5699 0.4176 0.158 Uiso calc R 1 1 . .
    H H8C -0.3453 0.4574 0.3941 0.158 Uiso calc R 1 1 . .
    C C9 0.3520(3) 0.5733(2) 0.02940(10) 0.0413(5) Uani d . 1 1 . .
    C C10 0.4059(3) 0.6843(2) 0.03831(12) 0.0508(6) Uani d . 1 1 . .
    H H10 0.4390 0.7076 0.0768 0.061 Uiso calc R 1 1 . .
    C C11 0.4112(4) 0.7599(2) -0.00879(13) 0.0555(7) Uani d . 1 1 . .
    H H11 0.4486 0.8333 -0.0019 0.067 Uiso calc R 1 1 . .
    C C12 0.3614(3) 0.7275(2) -0.06612(11) 0.0470(6) Uani d . 1 1 . .
    C C13 0.3080(4) 0.6181(2) -0.07623(11) 0.0518(7) Uani d . 1 1 . .
    H H13 0.2749 0.5950 -0.1148 0.062 Uiso calc R 1 1 . .
    C C14 0.3041(3) 0.5433(2) -0.02846(11) 0.0493(6) Uani d . 1 1 . .
    H H14 0.2676 0.4697 -0.0357 0.059 Uiso calc R 1 1 . .
    C C15 0.6625(3) 0.4165(2) 0.04695(12) 0.0470(6) Uani d . 1 1 . .
    H H15 0.6556 0.4757 0.0162 0.056 Uiso calc R 1 1 . .
    C C16 0.8571(3) 0.4099(3) 0.06599(13) 0.0578(7) Uani d . 1 1 . .
    H H16A 0.8910 0.4792 0.0851 0.087 Uiso calc R 1 1 . .
    H H16B 0.9296 0.3976 0.0309 0.087 Uiso calc R 1 1 . .
    H H16C 0.8728 0.3488 0.0939 0.087 Uiso calc R 1 1 . .
    C C17 0.6047(4) 0.3087(3) 0.01612(14) 0.0691(8) Uani d . 1 1 . .
    H H17A 0.4828 0.3150 0.0043 0.104 Uiso calc R 1 1 . .
    H H17B 0.6181 0.2467 0.0436 0.104 Uiso calc R 1 1 . .
    H H17C 0.6765 0.2961 -0.0191 0.104 Uiso calc R 1 1 . .
    C C18 0.1107(3) 0.4866(2) 0.22900(11) 0.0489(6) Uani d . 1 1 . .
    C C19 -0.0469(3) 0.4320(2) 0.24044(12) 0.0521(6) Uani d . 1 1 . .
    H H19 -0.0796 0.3720 0.2159 0.063 Uiso calc R 1 1 . .
    C C20 -0.1579(4) 0.4634(3) 0.28710(12) 0.0577(7) Uani d . 1 1 . .
    H H20 -0.2627 0.4243 0.2939 0.069 Uiso calc R 1 1 . .
    C C21 -0.1124(4) 0.5531(3) 0.32367(12) 0.0579(7) Uani d . 1 1 . .
    C C22 0.0451(4) 0.6089(3) 0.31305(13) 0.0625(8) Uani d . 1 1 . .
    H H22 0.0774 0.6689 0.3377 0.075 Uiso calc R 1 1 . .
    C C23 0.1547(4) 0.5767(2) 0.26643(13) 0.0577(7) Uani d . 1 1 . .
    H H23 0.2597 0.6156 0.2598 0.069 Uiso calc R 1 1 . .
loop_
    _atom_site_aniso_label
    _atom_site_aniso_U_11
    _atom_site_aniso_U_22
    _atom_site_aniso_U_33
    _atom_site_aniso_U_12
    _atom_site_aniso_U_13
    _atom_site_aniso_U_23
    O1 0.0953(15) 0.0511(11) 0.0502(11) -0.0043(11) 0.0027(10) 0.0050(9)
    O2 0.0696(13) 0.0697(14) 0.0927(15) 0.0253(12) 0.0052(11) 0.0272(12)
    O3 0.0879(16) 0.1049(19) 0.0665(14) -0.0023(15) 0.0205(12) -0.0176(13)
    N1 0.0394(10) 0.0469(13) 0.0475(12) 0.0030(10) -0.0020(9) 0.0051(10)
    C2 0.0364(10) 0.0433(14) 0.0503(13) -0.0006(10) -0.0025(10) 0.0002(11)
    C3 0.0401(11) 0.0420(14) 0.0532(14) 0.0022(10) -0.0056(11) 0.0021(13)
    C4 0.0427(13) 0.0603(18) 0.0638(17) 0.0085(13) -0.0080(12) 0.0113(15)
    C5 0.0638(17) 0.085(2) 0.0543(16) 0.0188(17) -0.0014(14) 0.0201(16)
    C6 0.0504(13) 0.0529(16) 0.0487(14) 0.0018(12) 0.0016(11) 0.0082(13)
    C7 0.108(2) 0.068(2) 0.0435(16) 0.0003(19) 0.0086(17) 0.0070(15)
    C8 0.096(3) 0.137(4) 0.083(2) -0.012(3) 0.038(2) -0.014(2)
    C9 0.0333(10) 0.0407(14) 0.0499(14) 0.0004(10) -0.0019(10) -0.0008(11)
    C10 0.0588(15) 0.0479(16) 0.0457(14) -0.0043(13) -0.0080(12) -0.0018(13)
    C11 0.0693(17) 0.0400(15) 0.0572(16) -0.0103(13) -0.0047(14) -0.0029(13)
    C12 0.0519(13) 0.0414(16) 0.0478(14) 0.0024(12) 0.0057(11) 0.0012(12)
    C13 0.0661(16) 0.0472(16) 0.0420(14) 0.0008(12) -0.0071(12) -0.0036(12)
    C14 0.0567(14) 0.0383(14) 0.0529(15) -0.0021(11) -0.0056(12) -0.0028(12)
    C15 0.0413(11) 0.0454(14) 0.0543(14) 0.0048(11) -0.0024(11) -0.0031(12)
    C16 0.0431(13) 0.0596(18) 0.0706(18) 0.0027(12) -0.0004(13) -0.0089(15)
    C17 0.0547(16) 0.0677(19) 0.085(2) 0.0008(15) -0.0062(15) -0.0205(17)
    C18 0.0478(13) 0.0529(16) 0.0461(13) 0.0025(12) -0.0039(11) 0.0104(13)
    C19 0.0509(13) 0.0556(16) 0.0498(14) -0.0027(13) -0.0045(12) 0.0008(13)
    C20 0.0513(13) 0.073(2) 0.0485(14) -0.0068(14) 0.0014(12) 0.0042(14)
    C21 0.0625(15) 0.0669(19) 0.0443(14) 0.0046(14) 0.0016(13) 0.0002(14)
    C22 0.0728(18) 0.0581(19) 0.0566(17) -0.0064(15) -0.0047(15) -0.0039(15)
    C23 0.0561(15) 0.0556(17) 0.0615(17) -0.0095(14) -0.0029(13) 0.0068(14)
_geom_special_details
;
All e.s.d.'s (except the e.s.d. in the dihedral angle between two l.s. planes)
are estimated using the full covariance matrix. The cell e.s.d.'s are taken
into account individually in the estimation of e.s.d.'s in distances, angles
and torsion angles; correlations between e.s.d.'s in cell parameters are only
used when they are defined by crystal symmetry. An approximate (isotropic)
treatment of cell e.s.d.'s is used for estimating e.s.d.'s involving l.s.
planes.
;
loop_
    _geom_bond_atom_site_label_1
    _geom_bond_atom_site_label_2
    _geom_bond_site_symmetry_2
    _geom_bond_distance
    _geom_bond_publ_flag
    O1 C12 . 1.373(3) ?
    O1 C7 . 1.423(3) ?
    O2 C4 . 1.215(3) ?
    O3 C21 . 1.364(3) ?
    O3 C8 . 1.419(5) ?
    N1 C6 . 1.461(3) ?
    N1 C2 . 1.466(3) ?
    N1 H1 . 0.90(3) ?
    C2 C9 . 1.507(3) ?
    C2 C3 . 1.557(3) ?
    C2 H2 . 0.9800 ?
    C3 C4 . 1.512(4) ?
    C3 C15 . 1.538(3) ?
    C3 H3 . 0.9800 ?
    C4 C5 . 1.493(4) ?
    C5 C6 . 1.533(4) ?
    C5 H5A . 0.9700 ?
    C5 H5B . 0.9700 ?
    C6 C18 . 1.501(4) ?
    C6 H6 . 0.9800 ?
    C7 H7A . 0.9600 ?
    C7 H7B . 0.9600 ?
    C7 H7C . 0.9600 ?
    C8 H8A . 0.9600 ?
    C8 H8B . 0.9600 ?
    C8 H8C . 0.9600 ?
    C9 C14 . 1.377(3) ?
    C9 C10 . 1.393(4) ?
    C10 C11 . 1.376(4) ?
    C10 H10 . 0.9300 ?
    C11 C12 . 1.377(4) ?
    C11 H11 . 0.9300 ?
    C12 C13 . 1.379(4) ?
    C13 C14 . 1.381(4) ?
    C13 H13 . 0.9300 ?
    C14 H14 . 0.9300 ?
    C15 C17 . 1.515(4) ?
    C15 C16 . 1.531(3) ?
    C15 H15 . 0.9800 ?
    C16 H16A . 0.9600 ?
    C16 H16B . 0.9600 ?
    C16 H16C . 0.9600 ?
    C17 H17A . 0.9600 ?
    C17 H17B . 0.9600 ?
    C17 H17C . 0.9600 ?
    C18 C19 . 1.380(4) ?
    C18 C23 . 1.392(4) ?
    C19 C20 . 1.381(4) ?
    C19 H19 . 0.9300 ?
    C20 C21 . 1.382(4) ?
    C20 H20 . 0.9300 ?
    C21 C22 . 1.382(4) ?
    C22 C23 . 1.377(4) ?
    C22 H22 . 0.9300 ?
    C23 H23 . 0.9300 ?
loop_
    _geom_angle_atom_site_label_1
    _geom_angle_atom_site_label_2
    _geom_angle_atom_site_label_3
    _geom_angle_site_symmetry_1
    _geom_angle_site_symmetry_3
    _geom_angle
    _geom_angle_publ_flag
    C12 O1 C7 . . 118.0(2) ?
    C21 O3 C8 . . 117.5(3) ?
    C6 N1 C2 . . 111.9(2) ?
    C6 N1 H1 . . 111.7(16) ?
    C2 N1 H1 . . 109.9(16) ?
    N1 C2 C9 . . 110.95(19) ?
    N1 C2 C3 . . 108.06(19) ?
    C9 C2 C3 . . 112.40(18) ?
    N1 C2 H2 . . 108.4 ?
    C9 C2 H2 . . 108.4 ?
    C3 C2 H2 . . 108.4 ?
    C4 C3 C15 . . 115.4(2) ?
    C4 C3 C2 . . 108.5(2) ?
    C15 C3 C2 . . 114.1(2) ?
    C4 C3 H3 . . 106.0 ?
    C15 C3 H3 . . 106.0 ?
    C2 C3 H3 . . 106.0 ?
    O2 C4 C5 . . 120.4(3) ?
    O2 C4 C3 . . 123.9(3) ?
    C5 C4 C3 . . 115.8(2) ?
    C4 C5 C6 . . 112.1(2) ?
    C4 C5 H5A . . 109.2 ?
    C6 C5 H5A . . 109.2 ?
    C4 C5 H5B . . 109.2 ?
    C6 C5 H5B . . 109.2 ?
    H5A C5 H5B . . 107.9 ?
    N1 C6 C18 . . 112.5(2) ?
    N1 C6 C5 . . 106.8(2) ?
    C18 C6 C5 . . 112.4(2) ?
    N1 C6 H6 . . 108.4 ?
    C18 C6 H6 . . 108.4 ?
    C5 C6 H6 . . 108.4 ?
    O1 C7 H7A . . 109.5 ?
    O1 C7 H7B . . 109.5 ?
    H7A C7 H7B . . 109.5 ?
    O1 C7 H7C . . 109.5 ?
    H7A C7 H7C . . 109.5 ?
    H7B C7 H7C . . 109.5 ?
    O3 C8 H8A . . 109.5 ?
    O3 C8 H8B . . 109.5 ?
    H8A C8 H8B . . 109.5 ?
    O3 C8 H8C . . 109.5 ?
    H8A C8 H8C . . 109.5 ?
    H8B C8 H8C . . 109.5 ?
    C14 C9 C10 . . 117.0(2) ?
    C14 C9 C2 . . 121.6(2) ?
    C10 C9 C2 . . 121.3(2) ?
    C11 C10 C9 . . 121.3(2) ?
    C11 C10 H10 . . 119.4 ?
    C9 C10 H10 . . 119.4 ?
    C10 C11 C12 . . 120.4(3) ?
    C10 C11 H11 . . 119.8 ?
    C12 C11 H11 . . 119.8 ?
    O1 C12 C11 . . 115.9(2) ?
    O1 C12 C13 . . 124.6(2) ?
    C11 C12 C13 . . 119.5(2) ?
    C12 C13 C14 . . 119.3(2) ?
    C12 C13 H13 . . 120.4 ?
    C14 C13 H13 . . 120.4 ?
    C9 C14 C13 . . 122.6(2) ?
    C9 C14 H14 . . 118.7 ?
    C13 C14 H14 . . 118.7 ?
    C17 C15 C16 . . 111.0(2) ?
    C17 C15 C3 . . 115.3(2) ?
    C16 C15 C3 . . 111.4(2) ?
    C17 C15 H15 . . 106.2 ?
    C16 C15 H15 . . 106.2 ?
    C3 C15 H15 . . 106.2 ?
    C15 C16 H16A . . 109.5 ?
    C15 C16 H16B . . 109.5 ?
    H16A C16 H16B . . 109.5 ?
    C15 C16 H16C . . 109.5 ?
    H16A C16 H16C . . 109.5 ?
    H16B C16 H16C . . 109.5 ?
    C15 C17 H17A . . 109.5 ?
    C15 C17 H17B . . 109.5 ?
    H17A C17 H17B . . 109.5 ?
    C15 C17 H17C . . 109.5 ?
    H17A C17 H17C . . 109.5 ?
    H17B C17 H17C . . 109.5 ?
    C19 C18 C23 . . 117.3(2) ?
    C19 C18 C6 . . 120.4(2) ?
    C23 C18 C6 . . 122.4(2) ?
    C18 C19 C20 . . 122.3(3) ?
    C18 C19 H19 . . 118.9 ?
    C20 C19 H19 . . 118.9 ?
    C19 C20 C21 . . 119.6(3) ?
    C19 C20 H20 . . 120.2 ?
    C21 C20 H20 . . 120.2 ?
    O3 C21 C22 . . 116.2(3) ?
    O3 C21 C20 . . 124.8(3) ?
    C22 C21 C20 . . 119.0(3) ?
    C23 C22 C21 . . 120.8(3) ?
    C23 C22 H22 . . 119.6 ?
    C21 C22 H22 . . 119.6 ?
    C22 C23 C18 . . 121.0(3) ?
    C22 C23 H23 . . 119.5 ?
    C18 C23 H23 . . 119.5 ?
loop_
    _geom_torsion_atom_site_label_1
    _geom_torsion_atom_site_label_2
    _geom_torsion_atom_site_label_3
    _geom_torsion_atom_site_label_4
    _geom_torsion_site_symmetry_1
    _geom_torsion_site_symmetry_2
    _geom_torsion_site_symmetry_3
    _geom_torsion_site_symmetry_4
    _geom_torsion
    _geom_torsion_publ_flag
    C6 N1 C2 C9 . . . . 168.49(19) ?
    C6 N1 C2 C3 . . . . -67.9(2) ?
    N1 C2 C3 C4 . . . . 54.9(3) ?
    C9 C2 C3 C4 . . . . 177.7(2) ?
    N1 C2 C3 C15 . . . . -174.9(2) ?
    C9 C2 C3 C15 . . . . -52.1(3) ?
    C15 C3 C4 O2 . . . . 3.0(4) ?
    C2 C3 C4 O2 . . . . 132.5(3) ?
    C15 C3 C4 C5 . . . . -177.4(2) ?
    C2 C3 C4 C5 . . . . -47.9(3) ?
    O2 C4 C5 C6 . . . . -131.9(3) ?
    C3 C4 C5 C6 . . . . 48.5(4) ?
    C2 N1 C6 C18 . . . . -170.4(2) ?
    C2 N1 C6 C5 . . . . 65.9(3) ?
    C4 C5 C6 N1 . . . . -53.8(3) ?
    C4 C5 C6 C18 . . . . -177.6(3) ?
    N1 C2 C9 C14 . . . . -131.8(2) ?
    C3 C2 C9 C14 . . . . 107.1(3) ?
    N1 C2 C9 C10 . . . . 50.7(3) ?
    C3 C2 C9 C10 . . . . -70.4(3) ?
    C14 C9 C10 C11 . . . . -0.2(4) ?
    C2 C9 C10 C11 . . . . 177.4(2) ?
    C9 C10 C11 C12 . . . . 0.6(4) ?
    C7 O1 C12 C11 . . . . -175.9(3) ?
    C7 O1 C12 C13 . . . . 4.4(4) ?
    C10 C11 C12 O1 . . . . 179.6(2) ?
    C10 C11 C12 C13 . . . . -0.7(4) ?
    O1 C12 C13 C14 . . . . -179.8(2) ?
    C11 C12 C13 C14 . . . . 0.5(4) ?
    C10 C9 C14 C13 . . . . -0.1(4) ?
    C2 C9 C14 C13 . . . . -177.6(2) ?
    C12 C13 C14 C9 . . . . -0.1(4) ?
    C4 C3 C15 C17 . . . . 61.6(3) ?
    C2 C3 C15 C17 . . . . -65.1(3) ?
    C4 C3 C15 C16 . . . . -66.0(3) ?
    C2 C3 C15 C16 . . . . 167.3(2) ?
    N1 C6 C18 C19 . . . . 120.8(3) ?
    C5 C6 C18 C19 . . . . -118.7(3) ?
    N1 C6 C18 C23 . . . . -61.0(3) ?
    C5 C6 C18 C23 . . . . 59.5(3) ?
    C23 C18 C19 C20 . . . . -0.5(4) ?
    C6 C18 C19 C20 . . . . 177.9(2) ?
    C18 C19 C20 C21 . . . . 0.7(4) ?
    C8 O3 C21 C22 . . . . -178.0(3) ?
    C8 O3 C21 C20 . . . . 1.6(5) ?
    C19 C20 C21 O3 . . . . 179.7(3) ?
    C19 C20 C21 C22 . . . . -0.8(4) ?
    O3 C21 C22 C23 . . . . -179.7(3) ?
    C20 C21 C22 C23 . . . . 0.7(4) ?
    C21 C22 C23 C18 . . . . -0.5(4) ?
    C19 C18 C23 C22 . . . . 0.4(4) ?
    C6 C18 C23 C22 . . . . -177.9(3) ?
loop_
    _geom_hbond_atom_site_label_D
    _geom_hbond_atom_site_label_H
    _geom_hbond_atom_site_label_A
    _geom_hbond_site_symmetry_A
    _geom_hbond_distance_DH
    _geom_hbond_distance_HA
    _geom_hbond_distance_DA
    _geom_hbond_angle_DHA
    N1 H1 O1 4_465 0.90(2) 2.66(2) 3.538(2) 167.4(17)
    C16 H16A O1 4_565 0.96 2.57 3.474(4) 156.0
_iucr_refine_instructions_details
;
TITL SSMRI3 in P2(1)2(1)2(1)
CELL  0.71073   7.5547  11.8792  22.1103   90.000   90.000   90.000
ZERR     4.00   0.0003   0.0006   0.0010    0.000    0.000    0.000
LATT  -1
SYMM  1/2 - X, - Y, 1/2 + Z
SYMM  - X, 1/2 + Y, 1/2 - Z
SYMM  1/2 + X, 1/2 - Y, - Z
SFAC  C    H    N    O
UNIT  88   108  4    12
MERG   3
EQIV $1 1/2+x,3/2-y,-z
HTAB C16,O1_$1
FMAP   2
PLAN   20
ACTA
BOND   $H
CONF
L.S.   4
WGHT    0.062100    0.059900
FVAR       0.24469
H1    2    0.160990    0.568113    0.122453    11.00000    0.04904
MOLE    1
O1    4    0.370331    0.809401   -0.109812    11.00000    0.09533    0.05109 =
         0.05021    0.00504    0.00269   -0.00426
O2    4    0.614345    0.287074    0.155519    11.00000    0.06956    0.06973 =
         0.09273    0.02722    0.00523    0.02531
O3    4   -0.211698    0.591949    0.370784    11.00000    0.08795    0.10493 =
         0.06651   -0.01763    0.02054   -0.00233
N1    3    0.261963    0.533920    0.133688    11.00000    0.03940    0.04693 =
         0.04752    0.00512   -0.00198    0.00305
C2    1    0.353302    0.489142    0.080356    11.00000    0.03635    0.04329 =
         0.05032    0.00018   -0.00248   -0.00062
AFIX  13
H2    2    0.290998    0.421244    0.066918    11.00000   -1.20000
AFIX   0
C3    1    0.544397    0.455434    0.099587    11.00000    0.04008    0.04201 =
         0.05317    0.00214   -0.00563    0.00217
AFIX  13
H3    2    0.599285    0.524094    0.115462    11.00000   -1.20000
AFIX   0
C4    1    0.532329    0.374864    0.152352    11.00000    0.04274    0.06034 =
         0.06379    0.01129   -0.00800    0.00847
C5    1    0.411755    0.409621    0.202467    11.00000    0.06380    0.08457 =
         0.05435    0.02011   -0.00140    0.01881
AFIX  23
H5A   2    0.465583    0.471133    0.224697    11.00000   -1.20000
H5B   2    0.396565    0.347026    0.230156    11.00000   -1.20000
AFIX   0
C6    1    0.230032    0.446930    0.179077    11.00000    0.05043    0.05286 =
         0.04875    0.00816    0.00160    0.00177
AFIX  13
H6    2    0.173688    0.382538    0.159151    11.00000   -1.20000
AFIX   0
C7    1    0.309176    0.782199   -0.168904    11.00000    0.10774    0.06819 =
         0.04346    0.00701    0.00859    0.00032
AFIX 137
H7A   2    0.378536    0.721450   -0.184974    11.00000   -1.50000
H7B   2    0.320573    0.846882   -0.194639    11.00000   -1.50000
H7C   2    0.187162    0.759912   -0.166963    11.00000   -1.50000
AFIX   0
C8    1   -0.371412    0.534190    0.384038    11.00000    0.09617    0.13693 =
         0.08313   -0.01432    0.03834   -0.01174
AFIX 137
H8A   2   -0.447742    0.536280    0.349343    11.00000   -1.50000
H8B   2   -0.429231    0.569852    0.417620    11.00000   -1.50000
H8C   2   -0.345344    0.457353    0.394118    11.00000   -1.50000
AFIX   0
C9    1    0.351969    0.573329    0.029400    11.00000    0.03329    0.04075 =
         0.04988   -0.00080   -0.00185    0.00043
C10   1    0.405902    0.684260    0.038308    11.00000    0.05876    0.04787 =
         0.04571   -0.00175   -0.00801   -0.00426
AFIX  43
H10   2    0.438962    0.707641    0.076828    11.00000   -1.20000
AFIX   0
C11   1    0.411184    0.759870   -0.008795    11.00000    0.06930    0.04000 =
         0.05725   -0.00288   -0.00467   -0.01034
AFIX  43
H11   2    0.448604    0.833332   -0.001872    11.00000   -1.20000
AFIX   0
C12   1    0.361418    0.727467   -0.066122    11.00000    0.05187    0.04144 =
         0.04776    0.00120    0.00567    0.00244
C13   1    0.307980    0.618100   -0.076226    11.00000    0.06612    0.04717 =
         0.04198   -0.00365   -0.00713    0.00075
AFIX  43
H13   2    0.274938    0.594976   -0.114792    11.00000   -1.20000
AFIX   0
C14   1    0.304058    0.543287   -0.028461    11.00000    0.05675    0.03834 =
         0.05293   -0.00276   -0.00562   -0.00214
AFIX  43
H14   2    0.267622    0.469716   -0.035656    11.00000   -1.20000
AFIX   0
C15   1    0.662485    0.416485    0.046946    11.00000    0.04126    0.04536 =
         0.05431   -0.00307   -0.00235    0.00478
AFIX  13
H15   2    0.655562    0.475690    0.016170    11.00000   -1.20000
AFIX   0
C16   1    0.857115    0.409921    0.065985    11.00000    0.04308    0.05963 =
         0.07060   -0.00894   -0.00042    0.00266
AFIX  33
H16A  2    0.891022    0.479235    0.085067    11.00000   -1.50000
H16B  2    0.929574    0.397606    0.030936    11.00000   -1.50000
H16C  2    0.872756    0.348808    0.093888    11.00000   -1.50000
AFIX   0
C17   1    0.604650    0.308729    0.016116    11.00000    0.05474    0.06771 =
         0.08471   -0.02050   -0.00622    0.00078
AFIX  33
H17A  2    0.482787    0.315033    0.004286    11.00000   -1.50000
H17B  2    0.618050    0.246723    0.043582    11.00000   -1.50000
H17C  2    0.676457    0.296134   -0.019061    11.00000   -1.50000
AFIX   0
C18   1    0.110724    0.486645    0.229000    11.00000    0.04780    0.05285 =
         0.04610    0.01039   -0.00389    0.00251
C19   1   -0.046947    0.432025    0.240438    11.00000    0.05088    0.05560 =
         0.04980    0.00077   -0.00448   -0.00272
AFIX  43
H19   2   -0.079605    0.371985    0.215859    11.00000   -1.20000
AFIX   0
C20   1   -0.157920    0.463390    0.287098    11.00000    0.05130    0.07345 =
         0.04847    0.00424    0.00140   -0.00681
AFIX  43
H20   2   -0.262740    0.424321    0.293871    11.00000   -1.20000
AFIX   0
C21   1   -0.112410    0.553130    0.323672    11.00000    0.06247    0.06692 =
         0.04428    0.00018    0.00157    0.00460
C22   1    0.045056    0.608860    0.313054    11.00000    0.07280    0.05805 =
         0.05656   -0.00395   -0.00469   -0.00638
AFIX  43
H22   2    0.077386    0.668868    0.337706    11.00000   -1.20000
AFIX   0
C23   1    0.154704    0.576656    0.266426    11.00000    0.05613    0.05556 =
         0.06152    0.00682   -0.00288   -0.00947
AFIX  43
H23   2    0.259726    0.615610    0.259829    11.00000   -1.20000
HKLF    4
REM  SSMRI3 in P2(1)2(1)2(1)
REM R1 =  0.0436 for   1835 Fo > 4sig(Fo)  and  0.0791 for all   2801 data
REM    241 parameters refined using      0 restraints
END
;
