# Supplementary material for: 3-Isopropyl-2,6-bis­(4-meth­oxy­phen­yl)­piperidin-4-one
Source: Acta Crystallogr Sect E Struct Rep Online. 2012 Jul 14;68(Pt 8):o2453. doi: 10.1107/S1600536812030966 (PMC3414364; doi:10.1107/S1600536812030966)
Supplement: Supplementary file 2 [file e-68-o2453-Isup2.hkl]

#
# h,k,l, Fc-squared, Fo-squared, sigma(Fo-squared) and status flag
#
data_I
_shelx_title ' SSMRI3 in P2(1)2(1)2(1)'
_shelx_refln_list_code          4
_shelx_F_calc_maximum      127.04
_exptl_crystal_F_000       760.00
_reflns_d_resolution_high  0.7495
 
loop_
 _symmetry_equiv_pos_as_xyz
 'x, y, z'
 '-x+1/2, -y, z+1/2'
 '-x, y+1/2, -z+1/2'
 'x+1/2, -y+1/2, -z'
 
_cell_length_a     7.5547
_cell_length_b    11.8792
_cell_length_c    22.1103
_cell_angle_alpha  90.000
_cell_angle_beta   90.000
_cell_angle_gamma  90.000
 
_shelx_F_squared_multiplier     1.000
 
loop_
 _refln_index_h
 _refln_index_k
 _refln_index_l
 _refln_F_squared_calc
 _refln_F_squared_meas
 _refln_F_squared_sigma
 _refln_observed_status
   2   0   0     2106.20     1941.22     29.70 o
   4   0   0     5518.33     5602.56     83.85 o
   6   0   0        2.04        3.39      2.38 o
   8   0   0       48.08       41.59      6.35 o
   1   1   0      616.11      658.22     11.86 o
   2   1   0    14433.23    14689.50    212.52 o
   3   1   0     2330.54     2405.13     30.50 o
   4   1   0      124.06      127.16      3.35 o
   5   1   0       15.30       15.31      1.83 o
   6   1   0       34.48       36.17      2.88 o
   7   1   0      104.79       95.99      4.99 o
   8   1   0       20.82       27.54      4.07 o
   9   1   0        2.03        7.35      5.18 o
   0   2   0    15292.69    14425.21    179.12 o
   1   2   0     3159.88     3101.95     46.62 o
   2   2   0     2293.15     2435.81     40.25 o
   4   2   0      312.61      253.84     16.62 o
   5   2   0       27.34       25.79      2.31 o
   6   2   0       78.33       81.15      5.58 o
   7   2   0        0.07       -1.98      1.98 o
   8   2   0        0.15       -0.16      2.89 o
   9   2   0        0.80        3.41      3.36 o
   1   3   0     3195.54     3132.96     34.45 o
   2   3   0     4275.84     4318.06     46.52 o
   3   3   0      191.43      196.72      5.62 o
   4   3   0     1209.01     1256.47     19.14 o
   5   3   0       24.75       20.21      5.63 o
   6   3   0      448.10      430.57      9.29 o
   7   3   0       63.67       69.20      3.87 o
   8   3   0        0.75        0.52      3.06 o
   9   3   0       14.00       11.17      3.93 o
   0   4   0     1201.28     1330.81     24.47 o
   1   4   0      734.88      746.18      9.74 o
   2   4   0      155.50      146.95      5.14 o
   3   4   0      795.35      812.70     10.62 o
   4   4   0      571.84      641.96      8.95 o
   5   4   0        0.00        0.68      1.84 o
   6   4   0       60.58       56.57      3.65 o
   7   4   0        5.28        4.42      3.18 o
   8   4   0       37.10       40.99      7.10 o
   9   4   0       18.91       25.61      6.35 o
   1   5   0      144.11      149.66      3.67 o
   2   5   0      325.99      380.89      6.34 o
   3   5   0      224.22      247.98      5.10 o
   4   5   0       12.59       13.54      1.91 o
   5   5   0       36.16       39.69      3.67 o
   6   5   0        5.85        7.48      3.36 o
   7   5   0        1.94        5.75      3.54 o
   8   5   0       35.76       34.55      5.04 o
   9   5   0       15.62       25.41      5.23 o
   0   6   0     2726.88     2926.68     47.14 o
   1   6   0        5.05       -0.03      1.45 o
   2   6   0       98.73      102.50      3.56 o
   3   6   0       82.44       72.81      3.09 o
   4   6   0        0.75        2.03      1.80 o
   5   6   0      100.09      108.90      5.35 o
   6   6   0       26.65       24.16      4.25 o
   7   6   0        5.32        3.96      3.76 o
   8   6   0       12.76       13.57      4.36 o
   9   6   0        0.46        7.52      7.01 o
   1   7   0      508.22      524.11      8.58 o
   2   7   0      197.32      185.67      4.95 o
   3   7   0      223.21      223.49      6.43 o
   4   7   0      104.63      101.20      4.75 o
   5   7   0        8.68       13.26      3.69 o
   6   7   0        0.19       -1.24      3.37 o
   7   7   0        6.72        5.75      3.94 o
   8   7   0       29.59       32.50      5.66 o
   9   7   0        0.13       -4.01      6.51 o
   0   8   0      852.94      858.30     17.94 o
   1   8   0      183.14      200.42      6.29 o
   2   8   0       51.61       45.32      3.62 o
   3   8   0      220.92      210.46      7.96 o
   4   8   0       64.89       59.58      5.64 o
   5   8   0        0.08       -1.26      3.57 o
   6   8   0        0.70        1.23      3.64 o
   7   8   0       44.05       47.88      7.85 o
   8   8   0        0.25       -2.25      4.37 o
   1   9   0       10.45        9.10      3.49 o
   2   9   0       44.56       47.12      4.03 o
   3   9   0      173.18      188.20      7.92 o
   4   9   0       80.14       77.07     16.37 o
   5   9   0       10.14        9.43      4.49 o
   6   9   0       88.59       90.13     14.95 o
   7   9   0        5.37       15.37      5.13 o
   8   9   0        3.55        4.19      5.18 o
   0  10   0       52.95       44.93      7.35 o
   1  10   0       15.32       23.69      5.51 o
   2  10   0        0.41        0.24      2.88 o
   3  10   0      198.16      194.39      9.49 o
   4  10   0      193.65      180.82     12.78 o
   5  10   0       10.80       12.66      6.76 o
   6  10   0       10.06       12.11      5.37 o
   7  10   0        0.03       -3.80      7.43 o
   1  11   0       27.07       17.40      6.51 o
   2  11   0       13.89        8.52      5.26 o
   3  11   0      258.72      261.04     16.03 o
   4  11   0        0.56       -4.37      4.37 o
   5  11   0        8.47        7.12      5.18 o
   6  11   0        4.16        3.46      6.18 o
   7  11   0        0.02       -0.25      5.41 o
   0  12   0       29.70       33.74      8.02 o
   1  12   0        5.44        1.64      4.66 o
   2  12   0        7.14       14.03      7.52 o
   3  12   0        1.89       -0.84      6.51 o
   4  12   0       83.07       63.47     10.69 o
   5  12   0        0.94       -1.67      7.01 o
   6  12   0        5.28       -1.17      7.68 o
   1  13   0        0.76       -6.85      6.85 o
   2  13   0       21.55       27.72      8.52 o
   3  13   0       58.37       40.58      9.69 o
   4  13   0        9.10        6.01      8.52 o
   5  13   0       40.82       28.73     10.19 o
   0  14   0        8.07        2.84      7.18 o
   1  14   0        3.80        2.51      7.68 o
   2  14   0        0.05       -7.35      7.35 o
   3  14   0        9.24        4.34      8.35 o
   4  14   0       16.71        4.01      9.19 o
   1  15   0        0.11       -8.52      8.52 o
   2  15   0       18.44       31.73     10.19 o
   3  15   0        1.02       -5.01      8.85 o
   1   0   1     1738.06     1565.77     33.57 o
   2   0   1     7868.91     8004.39     95.14 o
   3   0   1     2694.94     2585.13     32.43 o
   4   0   1      266.44      257.48      5.21 o
   5   0   1      127.77      119.34      3.61 o
   6   0   1      105.92       97.18      3.66 o
   7   0   1        1.46       -1.61      1.91 o
   8   0   1        1.58        0.18      2.80 o
   9   0   1        0.12        1.50      3.54 o
  10   0   1        0.04       -0.50      3.84 o
   0   1   1      178.69      213.79     13.11 o
   1   1   1     5807.34     5738.26     97.46 o
   2   1   1      346.39      363.56      4.56 o
   3   1   1     1827.02     1830.26     18.38 o
   4   1   1       93.65      105.66      2.90 o
   5   1   1      244.33      242.62      3.86 o
   6   1   1       13.32       12.26      1.51 o
   7   1   1       15.72       10.95      1.85 o
   8   1   1        1.49        0.00      1.77 o
   9   1   1       23.19       28.70      2.93 o
  10   1   1        1.57        1.67      6.35 o
   0   2   1      447.98      454.73      7.69 o
   1   2   1     8814.08     8753.99     75.02 o
   2   2   1      632.96      595.14      6.56 o
   3   2   1      300.05      352.94      6.28 o
   4   2   1      235.20      246.74      4.37 o
   5   2   1      141.33      138.05      3.49 o
   6   2   1       13.25       11.02      1.82 o
   7   2   1       13.13        9.21      1.58 o
   8   2   1        3.73        3.71      1.92 o
   9   2   1       12.69       17.82      2.78 o
   0   3   1     8241.51     7927.63     69.05 o
   1   3   1      239.70      206.42      2.29 o
   2   3   1      398.90      415.64      7.06 o
   3   3   1      206.05      206.15      5.62 o
   4   3   1      155.36      158.78      3.61 o
   5   3   1       95.85       96.12      2.78 o
   6   3   1        5.54        7.76      1.45 o
   7   3   1      218.52      225.63      6.10 o
   8   3   1       25.80       26.25      2.90 o
   9   3   1       57.18       55.27      3.86 o
   0   4   1      556.45      588.26      8.00 o
   1   4   1     2113.76     2125.96     15.23 o
   2   4   1      226.85      228.51      4.09 o
   3   4   1      110.43       96.58      2.36 o
   4   4   1       89.18       71.38      2.09 o
   5   4   1       67.86       73.36      2.86 o
   6   4   1        0.29       -1.19      1.19 o
   7   4   1       84.03       77.54      3.33 o
   8   4   1       25.48       32.76      3.26 o
   9   4   1       13.00       17.66      3.35 o
   0   5   1        0.06       -0.33      1.42 o
   1   5   1       24.41       28.54      1.45 o
   2   5   1       83.04       83.35      2.59 o
   3   5   1        9.35        8.73      1.13 o
   4   5   1      126.01      122.27      2.90 o
   5   5   1      175.36      169.11      3.14 o
   6   5   1       49.68       49.62      2.33 o
   7   5   1       34.01       34.20      3.25 o
   8   5   1       32.68       30.53      3.44 o
   9   5   1        8.05        6.03      3.13 o
   0   6   1       10.61        9.13      1.99 o
   1   6   1      247.99      240.44      3.61 o
   2   6   1       77.89       73.81      2.30 o
   3   6   1      200.31      207.47      4.03 o
   4   6   1       18.68       14.46      1.53 o
   5   6   1       76.90       73.76      3.65 o
   6   6   1       13.08       13.32      2.56 o
   7   6   1       13.96       11.93      2.80 o
   8   6   1        1.80        5.01      2.84 o
   9   6   1        1.99        5.48      7.93 o
   0   7   1       70.62       69.47      3.13 o
   1   7   1      113.60      129.29      3.41 o
   2   7   1       99.96      102.93      4.21 o
   3   7   1      237.61      224.09      4.55 o
   4   7   1       89.51      100.40      3.32 o
   5   7   1       14.75       13.17      2.79 o
   6   7   1       16.74       18.35      3.08 o
   7   7   1        2.82       -1.93      2.72 o
   8   7   1        1.03       -0.38      2.82 o
   9   7   1        1.49        3.48      4.77 o
   0   8   1       16.81       27.67      4.39 o
   1   8   1      110.35      128.20      4.24 o
   2   8   1       20.29       19.68      2.15 o
   3   8   1       24.27       22.07      2.29 o
   4   8   1        9.35        9.84      2.37 o
   5   8   1      212.53      214.92      6.61 o
   6   8   1       26.37       22.98      3.28 o
   7   8   1        1.74       -1.16      2.84 o
   8   8   1        4.57        6.18      3.44 o
   0   9   1       77.36       83.60      9.02 o
   1   9   1        2.82        2.97      2.33 o
   2   9   1      209.63      198.30      4.85 o
   3   9   1       54.69       56.64      3.57 o
   4   9   1       74.50       74.85      4.80 o
   5   9   1       65.42       71.03      4.68 o
   6   9   1        6.23        6.09      2.99 o
   7   9   1        5.50        3.19      3.06 o
   8   9   1        0.60       -3.38      3.38 o
   0  10   1       91.39       93.50      6.35 o
   1  10   1        2.28        0.66      2.67 o
   2  10   1        6.96        2.46      2.34 o
   3  10   1       48.64       48.18      3.48 o
   4  10   1      109.14      121.55      5.85 o
   5  10   1       43.90       54.33      4.66 o
   6  10   1       13.74       14.26      3.86 o
   7  10   1        0.59       -0.10      3.42 o
   0  11   1        6.50        3.77      6.51 o
   1  11   1        7.29        5.04      3.00 o
   2  11   1       56.90       61.39      4.93 o
   3  11   1        4.85       -0.42      4.25 o
   4  11   1       33.50       38.99      4.47 o
   5  11   1       37.97       32.50      4.47 o
   6  11   1        3.36        3.94      3.77 o
   7  11   1        1.89        2.91      3.86 o
   0  12   1        9.78        9.60      4.94 o
   1  12   1        6.12        4.45      3.33 o
   2  12   1       22.84       26.81      8.60 o
   3  12   1       19.23       13.39      5.43 o
   4  12   1       85.78       85.92      8.21 o
   5  12   1       19.65       28.30      7.60 o
   6  12   1       15.00       18.10      5.45 o
   0  13   1        1.03       -2.47      7.52 o
   1  13   1        8.15        7.18      4.31 o
   2  13   1       20.05       26.98      6.14 o
   3  13   1       32.90       25.01      6.37 o
   4  13   1       17.43       14.07      5.89 o
   5  13   1        0.87        1.50      7.93 o
   0  14   1        0.21       -4.68      7.35 o
   1  14   1        0.89       -5.04      5.04 o
   2  14   1        2.89        3.37      5.59 o
   3  14   1        5.73        3.38      5.73 o
   4  14   1       24.60       33.76      7.58 o
   1  15   1        2.31        1.67      8.35 o
   2  15   1        6.30       -3.62      9.52 o
   3  15   1        4.26       -0.58      6.61 o
   0   0   2      394.44      267.61      7.68 o
   1   0   2        0.21        4.84      1.17 o
   2   0   2      450.31      513.15      9.31 o
   3   0   2     2828.33     2845.09     43.57 o
   4   0   2      659.09      666.24     10.56 o
   5   0   2       56.56       54.19      2.92 o
   6   0   2       89.15       89.75      4.67 o
   7   0   2      241.70      235.26      6.92 o
   8   0   2        0.02       -1.97      2.59 o
   9   0   2        0.87        0.84      4.34 o
  10   0   2        0.41       -3.67      3.67 o
   0   1   2     4351.74     4166.12     55.33 o
   1   1   2     3091.36     2995.93     33.75 o
   2   1   2     5866.47     5732.99     48.99 o
   3   1   2      914.07      877.57     15.25 o
   4   1   2      157.24      148.57      3.48 o
   5   1   2       50.23       45.43      1.98 o
   6   1   2       26.07       29.86      1.82 o
   7   1   2       74.70       76.17      4.24 o
   8   1   2       23.56       21.42      2.09 o
   9   1   2        0.58       -0.70      2.01 o
  10   1   2       36.66       35.24      8.52 o
   0   2   2     5397.44     5068.78     51.91 o
   1   2   2    16139.55    16143.67    114.27 o
   2   2   2     1667.43     1636.20     23.33 o
   3   2   2      469.55      458.42      5.39 o
   4   2   2      563.83      564.38      6.12 o
   5   2   2      238.66      235.54      3.75 o
   6   2   2      234.45      215.44      4.35 o
   7   2   2      168.00      163.57      3.92 o
   8   2   2       33.65       32.09      2.64 o
   9   2   2       17.97       19.82      2.80 o
   0   3   2      586.63      641.15     16.23 o
   1   3   2      533.16      556.48      7.08 o
   2   3   2      886.70      919.19      8.46 o
   3   3   2     1087.31     1082.94      9.41 o
   4   3   2      887.27      874.82      9.54 o
   5   3   2       82.81       75.33      2.44 o
   6   3   2       91.91       94.73      3.63 o
   7   3   2       13.41       15.01      1.92 o
   8   3   2       77.94       65.83      3.04 o
   9   3   2       26.26       33.39      3.43 o
   0   4   2      295.69      255.90     39.08 o
   1   4   2      220.87      245.53      5.67 o
   2   4   2     1601.09     1623.99     17.70 o
   3   4   2      138.91      143.42      2.86 o
   4   4   2       11.62       13.36      1.50 o
   5   4   2       18.22       19.03      1.58 o
   6   4   2       99.51      101.77      4.39 o
   7   4   2       25.11       23.66      2.51 o
   8   4   2       21.24       15.54      2.81 o
   9   4   2       24.78       27.31      3.39 o
   0   5   2     3187.40     3385.30     38.43 o
   1   5   2      508.48      483.70      4.65 o
   2   5   2      760.99      777.36      7.46 o
   3   5   2        5.74        9.15      1.13 o
   4   5   2       33.99       45.11      2.16 o
   5   5   2      120.73      123.15      3.20 o
   6   5   2       52.24       51.93      3.42 o
   7   5   2       14.25       20.54      2.82 o
   8   5   2       63.43       57.28      4.02 o
   9   5   2       16.95       21.90      3.56 o
   0   6   2       21.07       19.90      2.05 o
   1   6   2      242.55      261.84      3.80 o
   2   6   2      938.41      963.26      9.17 o
   3   6   2      122.65      132.70      3.04 o
   4   6   2      129.42      130.11      4.49 o
   5   6   2       32.85       31.08      2.69 o
   6   6   2       46.54       54.24      3.31 o
   7   6   2        6.71        9.21      2.69 o
   8   6   2       22.04       26.24      3.53 o
   9   6   2        6.75       10.92      5.07 o
   0   7   2      228.43      234.64      5.41 o
   1   7   2       62.92       59.05      3.41 o
   2   7   2       10.84        9.72      1.50 o
   3   7   2       41.06       43.31      2.64 o
   4   7   2       21.73       22.94      2.61 o
   5   7   2        3.51        5.15      2.19 o
   6   7   2       10.09        5.94      2.71 o
   7   7   2       26.67       20.36      3.30 o
   8   7   2        2.32       -2.18      2.67 o
   9   7   2       11.48       15.69      5.49 o
   0   8   2       10.84       13.00      2.51 o
   1   8   2      191.11      199.48      4.45 o
   2   8   2       11.53       13.05      2.31 o
   3   8   2       95.47       90.86      3.74 o
   4   8   2       17.53       13.28      2.57 o
   5   8   2       80.22       81.06      4.62 o
   6   8   2       17.21       12.83      3.17 o
   7   8   2       17.55       18.21      3.58 o
   8   8   2        1.67        3.49      3.31 o
   0   9   2        3.06        0.82      3.29 o
   1   9   2       26.31       24.19      2.42 o
   2   9   2      145.64      152.10      4.52 o
   3   9   2       95.43      100.74      6.69 o
   4   9   2      106.93      115.29      4.56 o
   5   9   2        9.60        3.02      2.95 o
   6   9   2       16.96       19.55      3.64 o
   7   9   2        3.84        4.87      3.33 o
   8   9   2        3.57        2.14      3.67 o
   0  10   2        1.75        1.20      3.94 o
   1  10   2       96.93      101.04      5.55 o
   2  10   2       19.81       20.70      3.02 o
   3  10   2       29.97       27.64      3.56 o
   4  10   2       55.85       68.65      4.77 o
   5  10   2       50.94       46.46      4.47 o
   6  10   2       24.77       22.21      4.60 o
   7  10   2       15.27       10.42      3.96 o
   0  11   2       15.96       14.62      6.18 o
   1  11   2      134.33      133.82      6.98 o
   2  11   2       68.03       67.53      6.19 o
   3  11   2       65.70       81.61      8.60 o
   4  11   2      205.93      225.63     11.11 o
   5  11   2       38.06       56.85      6.05 o
   6  11   2       26.76       33.80      4.79 o
   7  11   2        5.60       -0.91      3.98 o
   0  12   2       20.89        9.44      4.82 o
   1  12   2        7.26        6.36      3.81 o
   2  12   2        7.38        7.03      3.85 o
   3  12   2       74.50       69.58      7.40 o
   4  12   2       17.48       11.28      5.28 o
   5  12   2        0.92       -4.53      4.53 o
   6  12   2        3.93        3.86      4.83 o
   0  13   2        3.00       -1.19      4.89 o
   1  13   2       21.45       18.80      4.69 o
   2  13   2        2.23       -3.80      7.85 o
   3  13   2        1.59        2.59      7.52 o
   4  13   2        9.06        6.87      5.85 o
   5  13   2        3.80        2.85      5.77 o
   0  14   2       17.04       20.88      8.35 o
   1  14   2        3.23       -5.19      5.19 o
   2  14   2       16.61        4.79     10.10 o
   3  14   2        6.78        2.43     10.27 o
   4  14   2        1.64       -4.95      5.78 o
   0  15   2        6.33        1.50      9.02 o
   1  15   2        0.14       -8.52      8.52 o
   2  15   2        7.62       12.64      6.78 o
   3  15   2        9.12       -2.14      6.55 o
   1   0   3     6117.66     5713.75     86.41 o
   2   0   3     2067.58     2025.93     31.17 o
   3   0   3       59.03       49.01      2.73 o
   4   0   3       20.28       17.40      2.28 o
   5   0   3       75.73       73.61      3.42 o
   6   0   3        2.46        0.27      1.83 o
   7   0   3       21.00       21.03      2.98 o
   8   0   3        0.09       -1.14      2.27 o
   9   0   3       20.24       24.50      3.51 o
  10   0   3        8.04        7.30      3.54 o
   0   1   3     5410.74     5492.41    150.23 o
   1   1   3     1205.72     1234.66     15.31 o
   2   1   3     1426.37     1274.02     15.37 o
   3   1   3      955.34      874.99     11.24 o
   4   1   3      294.81      320.00      5.01 o
   5   1   3       43.86       43.04      2.14 o
   6   1   3      321.66      329.88      7.78 o
   7   1   3       17.58       18.24      1.98 o
   8   1   3        4.21        3.13      1.77 o
   9   1   3        0.10       -1.05      2.15 o
  10   1   3        7.22       14.34      3.27 o
   0   2   3       56.09       54.21      2.60 o
   1   2   3     7242.34     7389.33     52.35 o
   2   2   3      318.07      333.02      6.05 o
   3   2   3     1433.04     1473.50     13.91 o
   4   2   3      593.98      539.43      5.92 o
   5   2   3      221.19      210.86      3.52 o
   6   2   3      175.58      170.84      4.88 o
   7   2   3      108.55      100.69      4.99 o
   8   2   3        6.31        3.99      1.94 o
   9   2   3       13.98       10.15      2.72 o
   0   3   3     5850.43     5744.53     61.38 o
   1   3   3       50.93       48.83      1.24 o
   2   3   3       73.87       62.05      1.57 o
   3   3   3      360.24      367.23      4.81 o
   4   3   3      207.75      207.24      3.23 o
   5   3   3       83.10       72.97      2.29 o
   6   3   3       26.92       23.53      1.77 o
   7   3   3       19.02       16.04      2.46 o
   8   3   3        4.93        2.21      1.81 o
   9   3   3       20.66       19.83      2.99 o
   0   4   3       92.07      120.01      3.85 o
   1   4   3      526.91      530.73      4.72 o
   2   4   3      565.20      591.05      6.36 o
   3   4   3      590.30      608.85      6.02 o
   4   4   3      288.46      270.73      3.96 o
   5   4   3      105.67       97.14      2.33 o
   6   4   3       99.77       98.93      5.50 o
   7   4   3       38.64       34.00      2.98 o
   8   4   3       11.16        5.58      2.49 o
   9   4   3        4.54        3.28      3.01 o
   0   5   3      761.07      736.01     12.83 o
   1   5   3      925.29      957.22      8.84 o
   2   5   3      209.72      226.68      3.39 o
   3   5   3       34.04       39.81      1.51 o
   4   5   3      278.10      276.24      3.87 o
   5   5   3       69.66       61.93      2.58 o
   6   5   3       29.54       27.21      2.57 o
   7   5   3       21.76       33.62      2.83 o
   8   5   3        7.54        9.67      2.81 o
   9   5   3        2.56        2.55      2.92 o
   0   6   3      795.79      774.20     42.30 o
   1   6   3      189.52      209.61      3.19 o
   2   6   3      198.26      197.23      4.31 o
   3   6   3      188.76      190.55      3.80 o
   4   6   3       12.95       15.67      2.93 o
   5   6   3       47.95       47.28      3.86 o
   6   6   3       13.06        8.40      2.06 o
   7   6   3       29.88       34.19      4.19 o
   8   6   3        4.79        0.36      2.65 o
   9   6   3       12.92       11.21      5.07 o
   0   7   3      304.28      315.10     13.62 o
   1   7   3       24.52       31.29      1.76 o
   2   7   3       73.14       83.32      2.50 o
   3   7   3       27.32       25.86      2.09 o
   4   7   3       81.60       85.42      3.63 o
   5   7   3      315.79      313.03      7.74 o
   6   7   3       13.67       12.43      2.92 o
   7   7   3        8.88        7.47      3.98 o
   8   7   3        1.26       -3.77      3.77 o
   0   8   3      260.05      268.08      6.45 o
   1   8   3       63.86       66.35      4.51 o
   2   8   3       97.91      104.22      3.42 o
   3   8   3        1.65        1.60      2.25 o
   4   8   3      110.71      113.87      5.06 o
   5   8   3       12.31       14.49      2.57 o
   6   8   3        6.98        5.65      2.80 o
   7   8   3        4.60        5.76      3.13 o
   8   8   3       12.89       13.47      3.72 o
   0   9   3       16.65       16.46      3.81 o
   1   9   3      124.24      135.37      5.91 o
   2   9   3       50.33       46.16      4.03 o
   3   9   3        9.06        8.23      2.50 o
   4   9   3       47.51       47.42      4.68 o
   5   9   3      117.45      124.97     12.51 o
   6   9   3        5.87        2.95      2.98 o
   7   9   3        6.96        7.56      3.52 o
   8   9   3        6.31        7.80      4.24 o
   0  10   3      118.42      101.89      6.65 o
   1  10   3       82.60       82.60      6.05 o
   2  10   3      129.32      133.31      6.03 o
   3  10   3       58.89       60.49      3.85 o
   4  10   3        2.88        0.27      3.10 o
   5  10   3        6.43        8.38      3.98 o
   6  10   3        3.26        8.99      3.45 o
   7  10   3        8.20        4.49      4.44 o
   0  11   3       29.99       28.65      7.85 o
   1  11   3       79.34       80.42      4.55 o
   2  11   3      332.56      344.48      9.84 o
   3  11   3        3.46        0.98      3.30 o
   4  11   3        2.29        0.12      3.31 o
   5  11   3       66.56       67.07      5.25 o
   6  11   3       11.35       13.61      4.17 o
   7  11   3        7.45        7.65      4.31 o
   0  12   3       20.77       13.24      6.60 o
   1  12   3        0.66       -3.04      3.57 o
   2  12   3        6.39        1.08      4.82 o
   3  12   3      177.44      181.36     27.64 o
   4  12   3       10.48       13.00      5.41 o
   5  12   3        2.02       -4.37      4.37 o
   6  12   3        4.32        0.15      4.43 o
   0  13   3       12.28        9.35      7.68 o
   1  13   3        3.35        4.42      4.14 o
   2  13   3       13.18        2.24      5.28 o
   3  13   3        1.09       -4.81      5.01 o
   4  13   3        8.69       11.01      5.62 o
   5  13   3        6.62        8.16      6.14 o
   0  14   3        5.22        2.17      8.18 o
   1  14   3        5.79        4.07      5.85 o
   2  14   3        1.85       -5.20      5.20 o
   3  14   3       22.24       17.37      6.73 o
   4  14   3       20.92       26.82     11.77 o
   0  15   3       21.30       16.20      9.85 o
   1  15   3       10.09        7.18      9.52 o
   2  15   3       13.07       -3.54     12.94 o
   3  15   3        1.94       -1.96      9.52 o
   0   0   4      491.86      478.47      8.49 o
   1   0   4     5665.97     5582.51     67.92 o
   2   0   4     1425.61     1420.21     37.69 o
   3   0   4       73.10       65.53      3.59 o
   4   0   4      599.24      617.17     12.41 o
   5   0   4       57.95       55.02      3.84 o
   6   0   4        4.77        7.39      3.75 o
   7   0   4       28.83       29.62      3.20 o
   8   0   4       16.09       18.46      4.17 o
   9   0   4        1.81        0.59      2.39 o
   0   1   4     1928.84     1869.03     29.33 o
   1   1   4     1880.50     1921.10     21.25 o
   2   1   4      630.74      696.94      8.80 o
   3   1   4     1083.70     1129.99     12.05 o
   4   1   4     1240.49     1232.14     13.40 o
   5   1   4      136.56      133.19      2.90 o
   6   1   4      238.33      243.44      4.40 o
   7   1   4        1.26        0.32      1.31 o
   8   1   4       18.34       15.31      2.05 o
   9   1   4        0.95       -1.05      2.22 o
   0   2   4        1.92        2.81      1.21 o
   1   2   4     4425.99     4307.41     32.94 o
   2   2   4       63.57       66.21      1.37 o
   3   2   4        9.55       12.32      1.12 o
   4   2   4      681.44      680.52      7.74 o
   5   2   4      120.37      130.46      3.09 o
   6   2   4      257.52      273.66      5.28 o
   7   2   4        8.48        6.35      2.12 o
   8   2   4       12.05       11.83      2.12 o
   9   2   4       12.18       11.81      2.48 o
   0   3   4      284.53      333.98      5.11 o
   1   3   4      505.60      519.54     10.07 o
   2   3   4      225.48      228.68      3.22 o
   3   3   4      227.51      218.34      2.79 o
   4   3   4      301.95      323.86      3.88 o
   5   3   4      170.23      171.21      3.27 o
   6   3   4      380.55      386.37      7.01 o
   7   3   4       83.18       77.17      4.26 o
   8   3   4        1.44        0.89      1.94 o
   9   3   4       12.64        7.50      2.78 o
   0   4   4        0.02        6.21      1.24 o
   1   4   4      157.30      169.79      2.30 o
   2   4   4       15.70       18.64      1.26 o
   3   4   4      277.25      315.07      5.01 o
   4   4   4       51.67       54.67      1.46 o
   5   4   4      177.40      175.21      3.64 o
   6   4   4        8.06        8.87      2.01 o
   7   4   4        5.35        7.92      2.15 o
   8   4   4       23.45       25.63      2.53 o
   9   4   4        9.80        7.33      2.96 o
   0   5   4      205.73      197.09     13.88 o
   1   5   4      327.25      388.82      5.29 o
   2   5   4      169.79      179.77      4.20 o
   3   5   4      291.32      298.04      3.88 o
   4   5   4       58.67       65.39      2.53 o
   5   5   4        6.85        6.19      1.67 o
   6   5   4       82.06       84.45      2.86 o
   7   5   4        3.46        4.74      2.10 o
   8   5   4        8.56        9.28      2.83 o
   9   5   4        8.64        5.73      3.11 o
   0   6   4      197.33      214.06      5.94 o
   1   6   4      627.42      695.54      7.07 o
   2   6   4       15.75       12.88      1.55 o
   3   6   4      201.31      209.09      3.45 o
   4   6   4      337.19      337.95      6.70 o
   5   6   4       54.27       48.25      3.42 o
   6   6   4       59.75       48.30      3.19 o
   7   6   4        7.16        4.22      2.64 o
   8   6   4        4.63        2.25      2.87 o
   9   6   4        6.31        3.12      4.36 o
   0   7   4       21.80       22.40      5.78 o
   1   7   4      285.65      334.08      4.64 o
   2   7   4       31.81       34.55      2.49 o
   3   7   4        7.52        8.72      2.74 o
   4   7   4       29.46       26.41      2.65 o
   5   7   4       97.98       92.66      4.00 o
   6   7   4       14.75       17.63      3.90 o
   7   7   4        1.13        0.65      2.63 o
   8   7   4        5.08        5.70      3.19 o
   0   8   4       50.89       48.87      3.12 o
   1   8   4       29.63       26.83      2.29 o
   2   8   4       12.88        7.95      2.15 o
   3   8   4        0.39       -1.02      2.13 o
   4   8   4       22.33       22.34      2.79 o
   5   8   4       28.72       25.42      2.94 o
   6   8   4       27.79       20.21      4.65 o
   7   8   4        6.21        4.42      3.08 o
   8   8   4        4.25        1.36      3.36 o
   0   9   4      171.70      189.82      7.94 o
   1   9   4       66.84       82.18      3.41 o
   2   9   4       84.89       92.81      4.13 o
   3   9   4       42.51       45.24      4.54 o
   4   9   4      103.83      106.73      6.03 o
   5   9   4       38.42       41.18      5.11 o
   6   9   4        5.59        6.15      3.12 o
   7   9   4        5.96        1.44      3.14 o
   8   9   4        1.71        1.47      4.14 o
   0  10   4       27.69       16.54      6.18 o
   1  10   4       67.55       73.48      4.25 o
   2  10   4      419.17      452.16      9.71 o
   3  10   4        1.39        3.68      2.59 o
   4  10   4       16.85       13.04      3.00 o
   5  10   4       12.70        7.25      3.69 o
   6  10   4       11.15       13.88      3.87 o
   7  10   4        1.11       -3.43      3.43 o
   0  11   4      374.41      355.51     11.78 o
   1  11   4       23.22       18.27      3.93 o
   2  11   4       77.25       80.08      5.50 o
   3  11   4        1.70       -0.75      3.22 o
   4  11   4       20.35       30.65      4.84 o
   5  11   4        4.63        4.59      3.58 o
   6  11   4       11.42       14.56      4.22 o
   7  11   4       15.60       16.52      4.65 o
   0  12   4      194.52      200.35     19.37 o
   1  12   4       26.14       24.31      4.48 o
   2  12   4       13.06        9.62      4.07 o
   3  12   4       19.95       26.93      7.60 o
   4  12   4        3.26        3.46      5.09 o
   5  12   4        3.28       -0.40      6.01 o
   6  12   4        2.63        1.94      4.66 o
   0  13   4        2.43        1.34      7.68 o
   1  13   4        0.26       -3.69      3.69 o
   2  13   4       83.14       90.64      6.50 o
   3  13   4       17.29       14.13      5.75 o
   4  13   4       14.04        8.84      5.56 o
   5  13   4        3.30       -8.77      8.77 o
   0  14   4        7.35        3.34      8.02 o
   1  14   4       38.16       38.69      9.10 o
   2  14   4       11.49       10.62      6.07 o
   3  14   4        1.06       -1.36      9.10 o
   4  14   4        5.60        7.97      6.53 o
   0  15   4        2.07       -7.35      7.35 o
   1  15   4        7.50        7.68      9.02 o
   2  15   4        4.52       -6.68      8.85 o
   1   0   5      897.34      861.18     11.89 o
   2   0   5     1305.26     1120.23     15.06 o
   3   0   5       61.60       66.03      2.90 o
   4   0   5      918.23      951.04     17.38 o
   5   0   5        2.70        3.69      2.35 o
   6   0   5      539.54      538.97     10.65 o
   7   0   5        2.30        3.76      1.63 o
   8   0   5        0.07        0.20      2.98 o
   9   0   5        0.60       -0.72      2.36 o
   0   1   5     1358.37     1230.56     16.30 o
   1   1   5     2556.15     2350.07     18.41 o
   2   1   5      127.94      104.16      6.92 o
   3   1   5      512.62      549.15     10.08 o
   4   1   5      775.17      793.80      9.37 o
   5   1   5      237.42      237.18      4.00 o
   6   1   5        5.55        3.74      1.44 o
   7   1   5       66.96       78.92      2.95 o
   8   1   5       68.53       68.24      3.08 o
   9   1   5        2.41       -1.39      2.13 o
   0   2   5     3901.02     3724.49     40.25 o
   1   2   5     1882.09     1860.80     21.05 o
   2   2   5      811.48      789.21      7.53 o
   3   2   5      121.65      130.56      2.50 o
   4   2   5       90.78       80.69      2.46 o
   5   2   5      115.98      110.73      3.05 o
   6   2   5       48.07       46.50      2.30 o
   7   2   5       61.98       63.82      3.09 o
   8   2   5       10.91        6.21      1.91 o
   9   2   5        1.41       -0.94      2.35 o
   0   3   5      220.11      249.71      6.00 o
   1   3   5     3280.22     3299.61     23.05 o
   2   3   5      219.35      238.73      3.39 o
   3   3   5      472.62      455.24      4.79 o
   4   3   5      276.11      256.76      3.77 o
   5   3   5      536.71      518.48      6.88 o
   6   3   5      163.06      167.84      5.25 o
   7   3   5        0.18       -2.21      2.21 o
   8   3   5       17.03       17.04      2.48 o
   9   3   5       27.59       23.62      2.85 o
   0   4   5     3718.65     3747.66     41.10 o
   1   4   5     2064.20     2076.11     15.98 o
   2   4   5      710.32      713.02      6.60 o
   3   4   5      351.15      390.61      8.04 o
   4   4   5       14.95       12.67      1.05 o
   5   4   5       82.44       80.57      3.32 o
   6   4   5       85.81       88.01      5.14 o
   7   4   5       16.38       11.67      3.34 o
   8   4   5        4.14        0.58      2.43 o
   9   4   5        6.46        1.40      2.84 o
   0   5   5      757.61      772.52     14.58 o
   1   5   5      145.24      144.26      3.58 o
   2   5   5       36.36       41.81      1.73 o
   3   5   5       63.06       60.89      2.18 o
   4   5   5      127.39      134.70      3.47 o
   5   5   5       28.41       27.49      2.08 o
   6   5   5       63.46       58.65      2.58 o
   7   5   5       85.83       80.44      3.79 o
   8   5   5       14.97        9.21      2.85 o
   9   5   5       10.91        8.36      3.22 o
   0   6   5      532.32      586.71      8.97 o
   1   6   5      161.26      167.73      3.78 o
   2   6   5     1098.42     1201.61     11.82 o
   3   6   5      117.37      105.18      3.23 o
   4   6   5       15.40       19.63      2.07 o
   5   6   5      120.41      115.67      5.17 o
   6   6   5       12.97       11.57      3.22 o
   7   6   5        1.13        2.34      2.62 o
   8   6   5        1.61       -0.88      2.71 o
   9   6   5        6.57        5.78      4.78 o
   0   7   5        0.71        0.66      1.62 o
   1   7   5      214.61      237.39      3.91 o
   2   7   5       74.98       74.14      2.81 o
   3   7   5      520.20      549.39      8.87 o
   4   7   5      105.36       98.38      4.51 o
   5   7   5       79.90       77.79      3.78 o
   6   7   5       57.04       56.59      3.61 o
   7   7   5       24.14       26.63      3.59 o
   8   7   5       33.81       41.63      4.37 o
   0   8   5        8.72        1.95      2.68 o
   1   8   5      198.23      179.49      4.33 o
   2   8   5        7.46        8.77      2.36 o
   3   8   5       28.56       29.35      2.99 o
   4   8   5       45.22       53.65      3.45 o
   5   8   5       44.00       37.42      4.38 o
   6   8   5       31.91       32.60      3.87 o
   7   8   5        0.52       -0.03      2.87 o
   8   8   5       22.60       29.09      4.34 o
   0   9   5      237.25      138.22    128.02 o
   1   9   5      673.12      665.49     11.27 o
   2   9   5       67.23       71.26      4.82 o
   3   9   5      337.64      364.07      7.68 o
   4   9   5       72.74       81.23      4.18 o
   5   9   5       15.00       17.97      3.06 o
   6   9   5        0.15       -2.79      2.79 o
   7   9   5       15.63       14.55      3.75 o
   8   9   5        4.70        8.42      5.06 o
   0  10   5       78.61       38.27     39.00 o
   1  10   5      144.07      146.54      6.39 o
   2  10   5      189.51      182.99      9.15 o
   3  10   5       34.67       38.48      3.97 o
   4  10   5       17.08        8.69      2.88 o
   5  10   5       10.59        7.64      3.39 o
   6  10   5        1.53       -3.15      3.15 o
   7  10   5        2.58        2.28      3.68 o
   0  11   5       65.20       50.48     34.91 o
   1  11   5      218.59      216.55      8.17 o
   2  11   5       15.94       17.31      5.25 o
   3  11   5        5.46        5.25      3.43 o
   4  11   5       11.62       13.07      5.25 o
   5  11   5       10.28       12.87      3.94 o
   6  11   5        6.07        9.00      4.14 o
   7  11   5        4.71        4.11      4.18 o
   0  12   5       22.46       25.05      8.35 o
   1  12   5       18.88        7.03      4.26 o
   2  12   5       29.77       36.18      4.78 o
   3  12   5       25.46       19.33      4.38 o
   4  12   5        0.49       -2.56      5.60 o
   5  12   5       15.44       15.34      5.92 o
   6  12   5        2.91        1.21      4.76 o
   0  13   5        3.15       -4.34      7.01 o
   1  13   5       22.21       20.76      4.81 o
   2  13   5        1.50       -3.00      3.88 o
   3  13   5       11.11        5.16      5.41 o
   4  13   5        2.13       -1.08      5.14 o
   5  13   5       11.41        4.72      6.21 o
   0  14   5       18.18       21.71      9.52 o
   1  14   5       12.29        1.66     10.10 o
   2  14   5        0.61        2.88      5.65 o
   3  14   5       28.47       21.36      6.97 o
   4  14   5       13.66       12.70      6.73 o
   0  15   5        1.39       -1.34      9.35 o
   1  15   5        5.13       -3.43      6.06 o
   2  15   5       10.53        6.51     10.69 o
   0   0   6      324.27      342.54     17.37 o
   1   0   6     1237.88     1076.26     12.78 o
   2   0   6        1.21       11.05      7.33 o
   3   0   6     2082.24     2118.81     51.79 o
   4   0   6      363.54      352.41     19.33 o
   5   0   6        8.79        8.45      1.68 o
   6   0   6      335.63      330.78      7.34 o
   7   0   6       21.54       21.47      3.47 o
   8   0   6        3.87        3.34      2.17 o
   9   0   6        0.08       -2.29      2.49 o
   0   1   6      507.88      465.33     18.08 o
   1   1   6      557.61      603.66      5.59 o
   2   1   6     1720.68     1697.03     14.62 o
   3   1   6      123.00      157.48      2.63 o
   4   1   6      526.08      521.52      6.92 o
   5   1   6      355.37      341.03      8.69 o
   6   1   6        9.28        9.15      1.62 o
   7   1   6       30.35       28.35      2.73 o
   8   1   6        8.94       12.55      2.27 o
   9   1   6        1.91        0.15      2.17 o
   0   2   6     4734.43     4739.19     71.87 o
   1   2   6     3240.88     3226.96     26.89 o
   2   2   6      545.58      539.27      5.69 o
   3   2   6      334.29      333.92      3.89 o
   4   2   6      664.96      650.43      7.61 o
   5   2   6       26.27       27.44      1.78 o
   6   2   6        6.10        5.88      1.95 o
   7   2   6        0.32       -0.20      1.76 o
   8   2   6        6.95        8.56      2.10 o
   9   2   6        2.01        0.03      2.40 o
   0   3   6       62.07       55.92      4.56 o
   1   3   6      909.39      898.16     11.18 o
   2   3   6      444.26      434.55      5.44 o
   3   3   6      359.67      399.97      4.98 o
   4   3   6      270.37      249.28      3.31 o
   5   3   6      206.40      194.45      4.65 o
   6   3   6       43.50       50.08      3.14 o
   7   3   6       56.78       54.05      3.19 o
   8   3   6       40.55       38.89      3.12 o
   9   3   6        2.09        2.18      2.42 o
   0   4   6       18.45       21.54      1.63 o
   1   4   6      199.83      209.03      4.57 o
   2   4   6      811.14      813.93      7.42 o
   3   4   6      301.61      303.76      4.38 o
   4   4   6      541.83      546.84      8.10 o
   5   4   6       69.09       65.01      3.02 o
   6   4   6       64.99       71.71      3.45 o
   7   4   6       11.94       10.80      2.66 o
   8   4   6       63.65       64.17      3.67 o
   9   4   6        0.53        0.74      2.80 o
   0   5   6     1172.98     1226.16     19.79 o
   1   5   6      458.64      479.80      5.02 o
   2   5   6     1460.97     1576.39     13.86 o
   3   5   6      606.16      636.72      6.96 o
   4   5   6      110.40      113.39      3.06 o
   5   5   6      141.62      138.04      3.51 o
   6   5   6       36.63       40.80      2.97 o
   7   5   6       24.58       25.05      2.84 o
   8   5   6        9.55       10.10      2.81 o
   9   5   6        7.90        4.09      4.59 o
   0   6   6      106.21      127.44      4.33 o
   1   6   6      515.85      524.71      8.22 o
   2   6   6       22.16       25.39      2.15 o
   3   6   6      128.95      118.85      3.50 o
   4   6   6       22.96       23.34      2.59 o
   5   6   6      301.96      303.48      6.58 o
   6   6   6       43.02       44.91      3.22 o
   7   6   6       19.41       24.95      2.97 o
   8   6   6        0.93       -1.12      2.84 o
   9   6   6        5.71        5.68      7.35 o
   0   7   6       78.88       79.42      3.41 o
   1   7   6      102.51      106.41      2.76 o
   2   7   6       48.47       49.50      3.16 o
   3   7   6       22.82       26.47      2.67 o
   4   7   6      133.12      138.46      4.68 o
   5   7   6       89.04       93.94      4.88 o
   6   7   6        1.28       -2.08      2.19 o
   7   7   6       23.65       27.75      4.97 o
   8   7   6        5.57        5.90      3.34 o
   0   8   6       26.82       25.76      3.18 o
   1   8   6      286.89      266.24      7.61 o
   2   8   6      320.22      300.13      6.55 o
   3   8   6       69.36       70.59      3.78 o
   4   8   6       97.46       91.31      4.11 o
   5   8   6        1.48        0.13      2.32 o
   6   8   6       42.13       40.14      3.57 o
   7   8   6        7.04        6.88      3.32 o
   8   8   6       17.94       24.69      4.29 o
   0   9   6        0.57       -2.23      3.29 o
   1   9   6      487.24      502.86      8.41 o
   2   9   6       49.00       53.13      4.59 o
   3   9   6      104.82      128.22      4.89 o
   4   9   6        0.59       -1.12      2.35 o
   5   9   6        1.07       -1.62      2.48 o
   6   9   6        5.01        3.60      3.19 o
   7   9   6        8.35        3.73      6.28 o
   8   9   6        1.07       -1.11      5.06 o
   0  10   6       62.64       62.96      9.94 o
   1  10   6       81.23       71.73      6.91 o
   2  10   6      148.48      131.13      5.96 o
   3  10   6       73.38       84.83      4.39 o
   4  10   6       39.22       42.72      3.74 o
   5  10   6        0.16       -2.67      2.67 o
   6  10   6        0.29       -1.78      3.20 o
   7  10   6       10.74       11.95      4.14 o
   0  11   6      383.09      374.28     18.71 o
   1  11   6        4.59        0.48      5.86 o
   2  11   6       27.53       27.64      4.13 o
   3  11   6       41.66       50.42      4.96 o
   4  11   6       18.90       16.50      3.70 o
   5  11   6       16.94       24.54      4.91 o
   6  11   6        4.46        7.57      3.96 o
   0  12   6       62.87       83.67     11.19 o
   1  12   6        5.59        6.15      4.03 o
   2  12   6       14.79        9.52      4.19 o
   3  12   6        9.15       11.48      3.99 o
   4  12   6       21.93       19.45      5.70 o
   5  12   6        9.68        9.72      9.10 o
   6  12   6        1.80       -5.27      5.27 o
   0  13   6      117.96       95.70     11.86 o
   1  13   6       22.74       24.44      7.85 o
   2  13   6        9.77        5.31      4.35 o
   3  13   6        3.97        0.64      8.10 o
   4  13   6        0.65       -6.68      6.68 o
   5  13   6        1.56        1.08      5.65 o
   0  14   6       10.79       -5.18      8.02 o
   1  14   6        3.60       11.53      6.26 o
   2  14   6        6.94       -2.13      5.85 o
   3  14   6        6.31        7.26      6.30 o
   4  14   6        1.82       -3.12      6.11 o
   0  15   6       14.81       18.04      9.69 o
   1  15   6        3.48       -3.17     14.70 o
   2  15   6        4.58        5.18     10.19 o
   1   0   7      517.88      539.68      8.47 o
   2   0   7     2902.42     2853.72     36.26 o
   3   0   7      348.42      409.32      9.36 o
   4   0   7        0.66        0.49      1.38 o
   5   0   7      200.94      211.36      5.12 o
   6   0   7        7.63        8.94      2.12 o
   7   0   7       59.36       63.45      3.59 o
   8   0   7       19.44       17.27      2.78 o
   9   0   7        3.72        4.50      4.25 o
   0   1   7      273.02      260.19      5.24 o
   1   1   7      272.31      266.64      3.39 o
   2   1   7      225.22      246.91      3.31 o
   3   1   7      818.18      815.37     10.23 o
   4   1   7      147.52      143.26      2.73 o
   5   1   7       71.34       71.50      2.70 o
   6   1   7      268.45      266.58      4.80 o
   7   1   7       27.89       26.03      2.48 o
   8   1   7        5.30        4.19      2.64 o
   9   1   7       30.33       32.56      2.52 o
   0   2   7      499.82      414.75      9.63 o
   1   2   7     1369.94     1399.87     16.70 o
   2   2   7     1493.65     1557.57     15.13 o
   3   2   7       51.36       44.67      1.54 o
   4   2   7       23.83       24.81      1.87 o
   5   2   7      110.90      113.52      3.07 o
   6   2   7       42.82       42.87      3.67 o
   7   2   7       23.52       22.66      2.40 o
   8   2   7        9.07        8.90      2.08 o
   9   2   7       14.61       16.39      3.32 o
   0   3   7     1512.93     1540.53     22.53 o
   1   3   7      183.28      188.65      8.25 o
   2   3   7      814.42      784.11      9.23 o
   3   3   7       81.49       73.22      2.26 o
   4   3   7      544.74      533.79      5.25 o
   5   3   7      160.22      150.86      5.66 o
   6   3   7       84.66       91.41      5.18 o
   7   3   7       64.50       67.17      3.41 o
   8   3   7       36.05       40.34      3.26 o
   9   3   7       11.73       16.19      3.18 o
   0   4   7        5.62        8.25      2.13 o
   1   4   7     1388.02     1501.52     11.38 o
   2   4   7     2136.46     2130.93     23.55 o
   3   4   7      425.71      411.97      5.41 o
   4   4   7      176.37      179.93      3.35 o
   5   4   7       59.40       60.49      2.20 o
   6   4   7       95.95      106.99      3.07 o
   7   4   7        4.68        0.92      2.13 o
   8   4   7       11.66       11.54      2.56 o
   9   4   7        3.08        1.56      2.49 o
   0   5   7     1091.25     1224.17     15.55 o
   1   5   7      694.70      708.90      6.85 o
   2   5   7       90.59       97.77      2.53 o
   3   5   7       27.73       26.81      1.72 o
   4   5   7       90.31       88.72      2.88 o
   5   5   7      252.50      245.93      5.27 o
   6   5   7      130.15      135.99      4.21 o
   7   5   7       30.76       32.30      3.44 o
   8   5   7        0.73       -2.34      2.34 o
   9   5   7        9.24        6.10      7.77 o
   0   6   7       94.62       96.30      3.43 o
   1   6   7      510.98      515.97      5.87 o
   2   6   7      425.54      401.71      5.67 o
   3   6   7       85.69       74.73      3.34 o
   4   6   7        1.60        3.24      2.18 o
   5   6   7      142.22      153.95      4.86 o
   6   6   7        1.38        1.92      2.22 o
   7   6   7       39.10       32.26      3.27 o
   8   6   7        3.12        2.11      2.87 o
   9   6   7       23.24       21.62     10.02 o
   0   7   7       41.34       41.51      2.92 o
   1   7   7       27.55       35.22      2.02 o
   2   7   7      131.91      134.41      4.35 o
   3   7   7      196.99      203.29      5.41 o
   4   7   7      198.93      190.51      6.98 o
   5   7   7      102.39       99.25      5.38 o
   6   7   7       10.35       12.14      2.68 o
   7   7   7       50.56       60.51      4.46 o
   8   7   7       11.50        4.64      3.31 o
   0   8   7       29.00       28.87      3.43 o
   1   8   7      439.26      424.65      6.69 o
   2   8   7       72.02       65.96      3.53 o
   3   8   7       74.17       64.93      3.71 o
   4   8   7      135.02      125.65      4.67 o
   5   8   7       79.46       86.11      4.23 o
   6   8   7       14.55       13.47      3.00 o
   7   8   7       15.90       14.06      3.60 o
   8   8   7       15.26       17.01      4.01 o
   0   9   7        0.04        3.22      5.76 o
   1   9   7      275.32      262.45      6.98 o
   2   9   7       27.80       27.67      3.11 o
   3   9   7       59.29       50.86      3.67 o
   4   9   7       63.68       71.95      4.07 o
   5   9   7       13.44       10.64      2.91 o
   6   9   7       71.16       72.59      5.18 o
   7   9   7        1.60       -0.56      3.27 o
   0  10   7        6.89        7.80      4.93 o
   1  10   7      168.04      164.33      7.08 o
   2  10   7      155.89      159.77      5.94 o
   3  10   7       73.04       67.81      4.63 o
   4  10   7        3.52        1.22      2.82 o
   5  10   7       18.71       15.69      3.30 o
   6  10   7        6.01        2.93      5.64 o
   7  10   7        2.82       -3.50      3.50 o
   0  11   7       36.13       34.24      8.68 o
   1  11   7       21.18       14.61      3.94 o
   2  11   7        7.88        8.54      3.52 o
   3  11   7       72.32       75.43      5.62 o
   4  11   7        5.84        7.69      3.48 o
   5  11   7       10.77        7.49      4.35 o
   6  11   7        3.78        3.93      4.47 o
   0  12   7       12.82       15.53      8.18 o
   1  12   7       72.40       68.82      5.55 o
   2  12   7        0.80        2.71      3.75 o
   3  12   7       35.30       32.43      4.85 o
   4  12   7       12.25       13.70      5.66 o
   5  12   7       10.43        6.57      5.41 o
   6  12   7        0.69       -4.38      4.49 o
   0  13   7       61.10       66.47     10.86 o
   1  13   7       38.70       22.37      6.68 o
   2  13   7       14.36       18.09      4.63 o
   3  13   7        6.45        9.65      4.44 o
   4  13   7       26.05       26.26     10.44 o
   5  13   7        0.92       -0.20      5.62 o
   0  14   7        1.58       -7.85      7.85 o
   1  14   7       16.15       14.73      8.60 o
   2  14   7       12.52        2.36      6.25 o
   3  14   7        2.34       -5.59      5.59 o
   4  14   7        0.09       -6.48      7.68 o
   0  15   7       11.58       13.19      9.69 o
   1  15   7       13.70        8.13     14.70 o
   2  15   7        1.97       -8.68      8.68 o
   0   0   8       24.74       18.82      2.23 o
   1   0   8      287.09      284.00      6.04 o
   2   0   8       37.28       36.34      2.62 o
   3   0   8      234.02      245.00      5.30 o
   4   0   8      156.63      154.20      5.56 o
   5   0   8      108.91       92.80      3.71 o
   6   0   8      120.75      121.73      6.74 o
   7   0   8        0.67       -1.88      1.94 o
   8   0   8        0.25       -2.12      2.12 o
   9   0   8        5.46        4.52      2.79 o
   0   1   8       50.92       54.96      2.63 o
   1   1   8      195.11      198.45      3.65 o
   2   1   8      779.39      866.56      8.40 o
   3   1   8      143.78      154.68      5.93 o
   4   1   8      147.25      129.43      4.13 o
   5   1   8      196.42      175.74      3.46 o
   6   1   8       91.35       85.17      3.21 o
   7   1   8       19.40       23.44      1.91 o
   8   1   8        8.65        6.39      1.74 o
   9   1   8        2.46        2.75      1.97 o
   0   2   8       52.85       71.57      3.00 o
   1   2   8       14.56       23.56      2.46 o
   2   2   8      878.90      887.40     17.56 o
   3   2   8      571.70      561.15      6.45 o
   4   2   8      159.12      146.91      2.82 o
   5   2   8      241.86      230.57      7.84 o
   6   2   8        0.54        0.92      1.79 o
   7   2   8        8.97        6.20      2.13 o
   8   2   8        1.28        0.82      2.37 o
   9   2   8        4.44        9.24      2.68 o
   0   3   8     2007.29     2073.58     23.91 o
   1   3   8      959.11     1020.44     11.08 o
   2   3   8      301.37      322.56      7.17 o
   3   3   8      219.12      197.78      4.22 o
   4   3   8       73.86       76.39      3.24 o
   5   3   8       47.14       51.92      2.05 o
   6   3   8       12.14       10.69      1.79 o
   7   3   8       24.78       25.39      2.77 o
   8   3   8        1.78        1.36      2.56 o
   9   3   8        2.72        1.12      2.56 o
   0   4   8      398.49      387.23     16.58 o
   1   4   8     2501.56     2785.63     20.96 o
   2   4   8      464.20      463.99      5.75 o
   3   4   8       15.16       18.53      1.59 o
   4   4   8       29.89       33.67      2.12 o
   5   4   8      453.40      433.85      6.54 o
   6   4   8       39.37       44.70      3.46 o
   7   4   8        5.41        1.64      2.21 o
   8   4   8       10.25        9.06      2.71 o
   9   4   8        2.53        2.96      2.62 o
   0   5   8       68.16       98.73      3.93 o
   1   5   8       35.28       41.20      1.49 o
   2   5   8      110.25      109.85      2.75 o
   3   5   8      345.02      339.66      5.19 o
   4   5   8        3.39        2.98      1.73 o
   5   5   8      452.59      444.74      7.31 o
   6   5   8      118.25      131.86      4.22 o
   7   5   8       25.29       21.80      2.83 o
   8   5   8        6.10        2.25      2.48 o
   9   5   8       13.86        8.45      5.85 o
   0   6   8      239.48      223.05      5.81 o
   1   6   8      101.08      105.17      2.57 o
   2   6   8       25.41       28.98      2.39 o
   3   6   8        9.78        9.96      2.35 o
   4   6   8       46.98       46.60      3.12 o
   5   6   8       84.44       85.59      5.39 o
   6   6   8       41.36       47.61      4.06 o
   7   6   8        8.15        6.25      3.58 o
   8   6   8       25.78       22.66      3.78 o
   0   7   8      457.66      434.92      7.94 o
   1   7   8      251.46      251.00      4.40 o
   2   7   8      131.94      123.89      4.24 o
   3   7   8       16.05       13.55      2.57 o
   4   7   8      393.02      376.36      8.34 o
   5   7   8       92.37      112.92      4.55 o
   6   7   8       13.22       13.72      2.80 o
   7   7   8       17.29       14.57      4.06 o
   8   7   8       18.35       16.84      4.01 o
   0   8   8       82.97       99.74      4.70 o
   1   8   8       95.82      103.23      4.54 o
   2   8   8      430.47      426.17      8.01 o
   3   8   8      360.56      378.68      7.69 o
   4   8   8        4.51        5.99      2.47 o
   5   8   8        9.73       12.81      2.86 o
   6   8   8       30.56       24.92      3.31 o
   7   8   8        8.85        7.28      3.40 o
   8   8   8        2.38        4.43      7.26 o
   0   9   8       67.32       76.49      7.35 o
   1   9   8       51.14       53.59      4.12 o
   2   9   8       23.76       24.91      3.40 o
   3   9   8       28.87       25.86      3.14 o
   4   9   8       15.09       12.44      2.96 o
   5   9   8       34.62       31.77      3.49 o
   6   9   8        8.32       14.31      3.14 o
   7   9   8        4.95        2.82      3.49 o
   0  10   8       42.12       37.24      8.52 o
   1  10   8        6.54        6.85      3.23 o
   2  10   8       24.65       22.21      3.49 o
   3  10   8       24.33       23.26      3.62 o
   4  10   8        0.57       -1.32      2.54 o
   5  10   8        1.55        3.70      2.88 o
   6  10   8        1.73       -3.39      3.39 o
   7  10   8        0.79       -3.62      3.62 o
   0  11   8        3.41       -6.01      6.68 o
   1  11   8        3.88        0.64      3.13 o
   2  11   8       31.43       32.67      4.41 o
   3  11   8        3.41       -3.18      3.18 o
   4  11   8        0.68       -1.66      3.11 o
   5  11   8       16.00       10.44      4.45 o
   6  11   8        0.29       -1.26      4.17 o
   0  12   8        2.58        2.84      7.68 o
   1  12   8        4.47        0.15      5.37 o
   2  12   8        2.49       -3.37      3.75 o
   3  12   8        0.56       -0.36      3.75 o
   4  12   8        0.32       -1.56      4.66 o
   5  12   8        7.59        7.59      5.53 o
   0  13   8        7.61        5.01      7.85 o
   1  13   8        2.99       -3.60      7.93 o
   2  13   8       42.97       34.61     11.69 o
   3  13   8        0.77        4.71      4.29 o
   4  13   8        2.14       -5.22      5.22 o
   5  13   8        1.98       -0.39      5.70 o
   0  14   8        1.36        8.52      9.35 o
   1  14   8        0.65       -3.05      8.02 o
   2  14   8        9.77       -1.42      5.66 o
   3  14   8        2.01       -7.01      7.01 o
   0  15   8        2.59       -1.67      9.52 o
   1  15   8        7.18        5.52      6.87 o
   1   0   9      616.53      554.48      9.08 o
   2   0   9      152.00      138.36      4.13 o
   3   0   9      262.77      249.91      5.60 o
   4   0   9       92.83      102.32      3.85 o
   5   0   9       37.83       44.26      3.03 o
   6   0   9        2.84        3.65      2.32 o
   7   0   9       31.57       36.48      3.74 o
   8   0   9        2.26        3.20      2.52 o
   9   0   9        6.20        4.93      3.06 o
   0   1   9      127.22      136.95      5.35 o
   1   1   9     1268.96     1300.79     11.89 o
   2   1   9      592.04      567.45     17.23 o
   3   1   9      310.84      298.66      4.13 o
   4   1   9       62.27       58.10      2.27 o
   5   1   9      158.73      148.17      3.38 o
   6   1   9      223.24      224.10      4.69 o
   7   1   9       18.98       15.26      2.12 o
   8   1   9        7.27        8.37      2.41 o
   9   1   9        3.17        3.99      2.12 o
   0   2   9     1106.79     1100.87     29.54 o
   1   2   9     1201.01     1195.95     11.35 o
   2   2   9     1453.55     1502.59     32.90 o
   3   2   9      562.89      517.58      7.46 o
   4   2   9       99.69       97.68      2.72 o
   5   2   9      348.83      327.28      5.76 o
   6   2   9        7.33        8.91      1.80 o
   7   2   9        0.46        1.57      1.64 o
   8   2   9        8.85        7.38      2.04 o
   9   2   9        4.49        4.54      2.03 o
   0   3   9       47.32       67.38      4.17 o
   1   3   9      440.37      453.26      5.33 o
   2   3   9      627.29      649.10      9.77 o
   3   3   9        0.21        1.97      1.38 o
   4   3   9      104.22      108.10      3.15 o
   5   3   9       12.12       10.37      2.02 o
   6   3   9       58.66       60.30      2.63 o
   7   3   9        1.46        0.97      1.68 o
   8   3   9       11.15       16.46      2.37 o
   9   3   9        7.01        8.53      2.81 o
   0   4   9     1053.89     1021.83     11.70 o
   1   4   9      217.83      262.07      3.17 o
   2   4   9      439.95      443.49      6.23 o
   3   4   9        4.96        5.84      1.38 o
   4   4   9        5.09        1.72      2.17 o
   5   4   9      185.51      170.20      8.63 o
   6   4   9        1.82        0.39      1.65 o
   7   4   9       10.14        8.00      1.94 o
   8   4   9       48.70       52.99      4.05 o
   9   4   9       13.32       19.25      5.11 o
   0   5   9        0.71        0.44      1.08 o
   1   5   9      372.94      341.50      4.59 o
   2   5   9      295.54      294.38      4.39 o
   3   5   9      348.40      340.19      5.32 o
   4   5   9       43.70       39.08      2.64 o
   5   5   9      211.19      224.22      5.76 o
   6   5   9       31.04       28.99      2.68 o
   7   5   9       35.88       36.79      3.00 o
   8   5   9        3.74        7.58      2.74 o
   9   5   9       27.18       36.93      7.35 o
   0   6   9       83.32       90.38      5.01 o
   1   6   9       34.31       40.44      1.77 o
   2   6   9      113.61      113.69      3.53 o
   3   6   9      407.19      403.83      6.76 o
   4   6   9      110.02      110.32      3.87 o
   5   6   9      166.97      172.79      4.85 o
   6   6   9        4.02        7.26      2.55 o
   7   6   9       91.83      100.20      4.65 o
   8   6   9       11.30       12.00      3.09 o
   0   7   9        0.06       -2.02      3.11 o
   1   7   9       37.29       43.82      3.50 o
   2   7   9      324.15      312.78      6.64 o
   3   7   9        6.38        6.66      2.30 o
   4   7   9        4.50        4.12      2.33 o
   5   7   9       63.22       70.22      5.02 o
   6   7   9        6.09        3.72      2.62 o
   7   7   9       42.91       48.87      3.85 o
   8   7   9       17.40       24.40      3.96 o
   0   8   9        0.89        1.32      2.34 o
   1   8   9       78.49       72.32      4.02 o
   2   8   9      104.32      111.54      4.79 o
   3   8   9      145.82      161.94      5.34 o
   4   8   9       73.21       77.30      4.08 o
   5   8   9       93.55       90.99      4.45 o
   6   8   9       26.24       30.39      3.53 o
   7   8   9       15.45       17.76      3.36 o
   8   8   9        0.42       -1.48      3.85 o
   0   9   9        3.08       -0.11      2.98 o
   1   9   9       73.74       69.63      4.24 o
   2   9   9       10.35        9.34      2.85 o
   3   9   9      158.55      160.19      5.43 o
   4   9   9       60.97       58.45      3.93 o
   5   9   9       14.63       10.78      3.25 o
   6   9   9       10.32       11.10      3.21 o
   7   9   9        1.80        3.34      3.55 o
   0  10   9        0.06        5.34      6.85 o
   1  10   9       23.14       22.10      3.75 o
   2  10   9       23.39       25.61      4.15 o
   3  10   9       10.84       13.82      3.33 o
   4  10   9        5.22        3.03      3.08 o
   5  10   9        6.55        7.70      3.13 o
   6  10   9        0.37        1.53      3.54 o
   7  10   9        5.08        3.78      3.99 o
   0  11   9        0.25        7.18      7.35 o
   1  11   9        0.57       -2.54      3.10 o
   2  11   9       13.59        9.60      3.71 o
   3  11   9        7.24       11.23      5.58 o
   4  11   9        0.83       -2.87      2.87 o
   5  11   9        9.80       12.88      4.10 o
   6  11   9        5.39       -1.53      5.56 o
   0  12   9        6.21       -7.01      7.01 o
   1  12   9       16.98       25.38      6.18 o
   2  12   9        3.51       -0.09      7.30 o
   3  12   9        0.53       -3.21      3.59 o
   4  12   9        1.42        1.02      3.99 o
   5  12   9        0.86        2.56      5.16 o
   0  13   9        0.64       -3.17      7.68 o
   1  13   9        2.56       -0.61      5.61 o
   2  13   9        0.16       -6.18      6.85 o
   3  13   9        0.95       -0.41      3.95 o
   4  13   9        0.77       -5.30      5.30 o
   0  14   9       12.47       10.52      9.19 o
   1  14   9        6.40        5.48      9.27 o
   2  14   9        1.67       -7.69      7.85 o
   3  14   9        4.33        1.01      9.10 o
   0  15   9        3.93        4.01      9.02 o
   0   0  10       82.48       74.78      4.34 o
   1   0  10     1085.61     1030.67     15.12 o
   2   0  10      260.32      271.58      5.95 o
   3   0  10       14.19       13.26      2.13 o
   4   0  10       22.91       26.39      2.64 o
   5   0  10       24.79       22.98      2.77 o
   6   0  10       17.26       17.80      3.51 o
   7   0  10        0.15       -2.07      2.83 o
   8   0  10        5.34        6.29      2.82 o
   9   0  10        5.89        1.94      3.03 o
   0   1  10        0.30        1.72      1.65 o
   1   1  10      128.72      138.66      2.76 o
   2   1  10     1052.94     1068.47     13.06 o
   3   1  10      154.57      157.37      3.05 o
   4   1  10       14.82       15.09      1.65 o
   5   1  10       91.30       90.68      3.30 o
   6   1  10       97.83      112.09      3.61 o
   7   1  10       10.43        6.49      1.98 o
   8   1  10        3.12       -0.09      1.78 o
   9   1  10        0.74        0.01      2.11 o
   0   2  10       44.75       42.06      2.88 o
   1   2  10      435.25      446.22      5.80 o
   2   2  10      776.70      787.47      9.15 o
   3   2  10       70.75       62.37      2.08 o
   4   2  10       79.19       77.51      5.41 o
   5   2  10      112.89      109.17      3.64 o
   6   2  10      247.41      244.91      4.86 o
   7   2  10       39.93       42.71      3.65 o
   8   2  10        8.48       10.94      2.29 o
   9   2  10        1.00        1.63      2.17 o
   0   3  10      493.74      509.59     18.30 o
   1   3  10       41.84       42.31      2.65 o
   2   3  10       61.88       75.99      3.24 o
   3   3  10       28.60       28.67      2.10 o
   4   3  10       94.50       88.50      3.31 o
   5   3  10       31.29       26.86      2.38 o
   6   3  10       23.05       19.36      2.09 o
   7   3  10       22.87       22.24      2.27 o
   8   3  10        6.34        3.60      2.12 o
   9   3  10        6.18       11.81      3.40 o
   0   4  10       98.89      116.04      3.67 o
   1   4  10       58.55       65.60      1.70 o
   2   4  10       75.83       61.67      2.41 o
   3   4  10      274.66      261.05      5.47 o
   4   4  10       85.06       95.14      3.58 o
   5   4  10        4.08        5.32      1.80 o
   6   4  10      151.78      160.38      4.23 o
   7   4  10       42.01       49.86      3.88 o
   8   4  10       33.62       44.79      3.45 o
   9   4  10        1.18        1.97      3.22 o
   0   5  10      109.25      135.18      4.45 o
   1   5  10      500.04      476.68      5.22 o
   2   5  10       25.45       24.61      1.93 o
   3   5  10      288.63      256.99      5.13 o
   4   5  10      217.92      203.25      5.32 o
   5   5  10       11.25       14.70      2.53 o
   6   5  10      119.17      120.91      4.64 o
   7   5  10       17.37       21.84      2.72 o
   8   5  10       18.14       19.50      3.19 o
   0   6  10      255.54      258.61      6.94 o
   1   6  10      212.83      203.32      5.18 o
   2   6  10      382.02      385.41      6.39 o
   3   6  10       44.63       49.65      2.89 o
   4   6  10      106.33       96.32      5.07 o
   5   6  10       78.61       73.90      3.51 o
   6   6  10      205.12      213.76      5.65 o
   7   6  10       13.50       16.94      3.08 o
   8   6  10        2.80        5.36      2.93 o
   0   7  10        1.65       -0.79      3.89 o
   1   7  10       23.41       21.73      2.40 o
   2   7  10      171.50      178.52      5.18 o
   3   7  10      147.89      143.08      6.46 o
   4   7  10      146.51      148.94      5.05 o
   5   7  10       41.12       39.23      3.45 o
   6   7  10       20.63       24.50      3.23 o
   7   7  10        1.08        3.41      2.74 o
   8   7  10        5.64        3.27      3.95 o
   0   8  10        5.17        1.93      2.57 o
   1   8  10       85.71       79.21      4.03 o
   2   8  10        6.32        5.03      2.38 o
   3   8  10        5.23        5.68      2.92 o
   4   8  10       26.03       24.62      3.04 o
   5   8  10       13.74       14.14      3.03 o
   6   8  10        6.80       -0.51      3.19 o
   7   8  10        1.18       -1.30      2.82 o
   0   9  10        3.73        1.17      6.51 o
   1   9  10       77.66       74.59     13.52 o
   2   9  10       13.98       11.44      3.54 o
   3   9  10       28.59       22.08      3.33 o
   4   9  10       12.41        5.12      3.00 o
   5   9  10        7.58       10.23      2.93 o
   6   9  10        0.46       -1.23      2.72 o
   7   9  10        2.64       -1.63      3.63 o
   0  10  10       15.07       17.70      7.52 o
   1  10  10       83.08       87.70      7.26 o
   2  10  10        0.53        0.01      3.10 o
   3  10  10        2.68        3.79      3.03 o
   4  10  10        2.20       -0.94      2.96 o
   5  10  10       14.54       13.62      4.05 o
   6  10  10        0.53        3.62      3.21 o
   7  10  10        0.66        0.15      6.26 o
   0  11  10        1.42       -4.01      7.01 o
   1  11  10       10.48        6.90      5.37 o
   2  11  10       29.50       23.36      4.27 o
   3  11  10        4.84        0.26      4.51 o
   4  11  10       11.67        8.10      3.59 o
   5  11  10        0.55        0.37      3.44 o
   6  11  10        3.16        6.07      4.59 o
   0  12  10        3.78       11.19      7.85 o
   1  12  10        3.85        7.37      5.72 o
   2  12  10        6.65       -0.69      9.94 o
   3  12  10        2.31        2.44      3.93 o
   4  12  10        2.12       -1.72      5.72 o
   5  12  10        2.45        1.12     11.02 o
   0  13  10        0.34       -7.35      8.18 o
   1  13  10        9.46        8.13     12.19 o
   2  13  10        0.78        0.68      5.68 o
   3  13  10        2.76       -2.80      4.28 o
   4  13  10        2.07       -4.24      4.24 o
   0  14  10       42.88       31.57     10.69 o
   1  14  10        0.15        4.18      8.18 o
   2  14  10       14.56       15.77      7.08 o
   3  14  10        0.26       -5.99      5.99 o
   1   0  11      153.48      154.69      4.61 o
   2   0  11      172.33      197.06      7.25 o
   3   0  11       34.98       42.65      4.38 o
   4   0  11       66.50       62.89      3.60 o
   5   0  11       56.57       53.23      3.69 o
   6   0  11        2.00       -0.95      2.81 o
   7   0  11        0.48        1.12      3.18 o
   8   0  11       12.04        7.73      2.93 o
   9   0  11        0.01        1.25      3.07 o
   0   1  11      274.28      322.54     15.52 o
   1   1  11      181.90      186.78      4.11 o
   2   1  11       89.21       91.80      2.72 o
   3   1  11      578.01      592.17      7.35 o
   4   1  11       28.23       26.03      2.32 o
   5   1  11      236.69      215.79      6.58 o
   6   1  11       16.68       14.93      2.16 o
   7   1  11        1.20        1.57      1.93 o
   8   1  11        4.97        4.39      2.19 o
   9   1  11        0.11        1.10      2.18 o
   0   2  11     1317.70     1378.79     19.69 o
   1   2  11      954.39      971.39     13.42 o
   2   2  11       39.22       44.85      1.98 o
   3   2  11       50.23       55.44      3.14 o
   4   2  11       48.24       44.80      2.62 o
   5   2  11      181.51      180.54      4.62 o
   6   2  11      117.10      112.11      3.57 o
   7   2  11        1.77        5.50      2.06 o
   8   2  11        6.33        6.35      2.31 o
   9   2  11        2.49        3.38      2.21 o
   0   3  11      185.21      210.05      5.76 o
   1   3  11      375.25      407.52      5.23 o
   2   3  11      842.58      871.04     15.03 o
   3   3  11        5.13        5.07      1.87 o
   4   3  11        9.02        6.18      2.07 o
   5   3  11      135.31      133.24      5.40 o
   6   3  11       54.70       54.34      2.82 o
   7   3  11        9.56       10.03      2.09 o
   8   3  11        6.17        5.44      3.02 o
   9   3  11        0.01        4.86      2.68 o
   0   4  11      117.59      126.56      3.93 o
   1   4  11       97.02      101.03      4.05 o
   2   4  11       66.06       69.39      3.04 o
   3   4  11      580.65      587.51      8.92 o
   4   4  11       54.48       60.10      3.20 o
   5   4  11       42.91       47.62      2.70 o
   6   4  11      123.24      131.54      3.96 o
   7   4  11        0.92        1.07      2.28 o
   8   4  11        0.39        0.68      2.02 o
   9   4  11        3.29       10.86      3.84 o
   0   5  11       72.10       74.01      2.72 o
   1   5  11        4.54        2.11      1.13 o
   2   5  11      158.52      144.88      3.84 o
   3   5  11      110.48      105.57      3.84 o
   4   5  11      121.14      119.88      4.37 o
   5   5  11       30.51       27.65      2.85 o
   6   5  11       28.72       37.29      3.32 o
   7   5  11       27.51       24.19      3.14 o
   8   5  11        3.30        0.13      2.46 o
   0   6  11        3.81        5.59      2.82 o
   1   6  11      268.48      256.27      5.18 o
   2   6  11        6.75        6.18      1.89 o
   3   6  11      376.62      371.76      6.63 o
   4   6  11      134.00      145.52      4.48 o
   5   6  11        0.01       -0.09      2.03 o
   6   6  11       35.66       36.08      3.14 o
   7   6  11       68.48       74.62      4.26 o
   8   6  11       29.74       29.06      3.71 o
   0   7  11     1001.79      959.41     16.07 o
   1   7  11       51.45       42.81      3.95 o
   2   7  11      280.12      275.36      6.44 o
   3   7  11      418.09      398.51      9.02 o
   4   7  11        9.29        4.65      2.43 o
   5   7  11       16.90       18.90      3.17 o
   6   7  11       75.22       71.37      4.24 o
   7   7  11       10.56        7.68      2.97 o
   8   7  11        1.22       -2.89      3.27 o
   0   8  11      268.02      254.51     13.70 o
   1   8  11      127.41      126.86     17.93 o
   2   8  11      469.98      473.17      9.75 o
   3   8  11      181.19      182.39      5.66 o
   4   8  11       57.27       61.64      3.91 o
   5   8  11       16.39        9.87      2.86 o
   6   8  11       16.21       16.92      3.28 o
   7   8  11        4.77        6.84      3.18 o
   0   9  11       50.96       38.75      8.35 o
   1   9  11       44.70       26.14     19.07 o
   2   9  11      126.59      131.69      5.53 o
   3   9  11       33.16       28.32      3.60 o
   4   9  11       25.39       31.93      4.37 o
   5   9  11       17.82       18.95      3.41 o
   6   9  11       22.47       26.47      3.74 o
   7   9  11        0.41       -2.46      3.09 o
   0  10  11        0.96       14.70      7.52 o
   1  10  11        1.79        2.01      4.65 o
   2  10  11       67.99       59.79      6.10 o
   3  10  11        8.17        9.24      3.57 o
   4  10  11        5.08        7.93      3.29 o
   5  10  11        3.83        7.30      3.52 o
   6  10  11       10.66       17.83      4.01 o
   0  11  11       20.70       18.54      8.52 o
   1  11  11        2.91        3.80      5.28 o
   2  11  11        2.89        4.48      3.52 o
   3  11  11        1.80       -0.04      3.52 o
   4  11  11        0.36        1.28      3.62 o
   5  11  11        5.67        9.73      3.93 o
   6  11  11        6.60        3.30      4.69 o
   0  12  11        0.42       -5.85      7.85 o
   1  12  11       10.97       11.65      6.13 o
   2  12  11       10.51        3.88      6.18 o
   3  12  11        2.26        0.79      3.82 o
   4  12  11        0.57       -1.42      4.01 o
   5  12  11        1.00        3.73      4.30 o
   0  13  11        3.28        2.34      8.18 o
   1  13  11        9.21        6.91      6.14 o
   2  13  11        4.44       -2.42      5.67 o
   3  13  11        0.73        2.92      6.04 o
   4  13  11        1.06       -4.09      4.09 o
   0  14  11        4.61        4.18      9.69 o
   1  14  11        6.41       14.34      7.14 o
   2  14  11        0.87       -6.44      6.44 o
   0   0  12        0.66        3.07      2.30 o
   1   0  12        8.30        9.55      2.06 o
   2   0  12      342.61      347.02      7.33 o
   3   0  12       11.78       11.44      2.44 o
   4   0  12        0.06        1.43      2.42 o
   5   0  12      205.78      197.39      6.04 o
   6   0  12        1.99        3.27      2.97 o
   7   0  12       10.04       12.13      3.68 o
   8   0  12        0.07        2.96      2.74 o
   9   0  12       16.05       12.01      3.69 o
   0   1  12      146.16      135.69      7.03 o
   1   1  12      106.36       99.63      2.80 o
   2   1  12       95.72       91.59      3.07 o
   3   1  12      172.35      172.50      3.73 o
   4   1  12        8.88        5.73      1.76 o
   5   1  12      206.49      180.75      6.46 o
   6   1  12        0.97        1.83      2.27 o
   7   1  12       21.64       22.61      3.69 o
   8   1  12        5.23        8.41      2.43 o
   9   1  12        0.41       -1.64      2.50 o
   0   2  12      747.88      775.95     12.74 o
   1   2  12       33.69       36.48      2.04 o
   2   2  12      450.16      472.13      6.31 o
   3   2  12       29.21       28.93      1.98 o
   4   2  12        2.51        0.48      1.92 o
   5   2  12       82.52       88.03      4.39 o
   6   2  12        1.53        2.05      2.05 o
   7   2  12       11.86       14.51      2.69 o
   8   2  12        1.01        5.59      2.30 o
   9   2  12        2.00        7.01      2.57 o
   0   3  12      605.25      621.13     10.92 o
   1   3  12       25.21       24.67      1.64 o
   2   3  12      223.16      229.78      4.48 o
   3   3  12      179.40      172.40      4.51 o
   4   3  12      289.54      287.73      5.88 o
   5   3  12       63.80       60.42      2.86 o
   6   3  12       17.41       20.23      2.41 o
   7   3  12        4.01        2.01      1.97 o
   8   3  12       18.64       24.59      2.82 o
   9   3  12        0.74        2.36      3.29 o
   0   4  12      102.24       94.30      6.17 o
   1   4  12      216.33      199.78      4.47 o
   2   4  12      160.12      176.20      5.46 o
   3   4  12       33.61       30.88      3.19 o
   4   4  12      119.82      118.16      6.52 o
   5   4  12        0.52        2.63      1.92 o
   6   4  12       42.44       42.82      2.79 o
   7   4  12       30.83       38.03      3.96 o
   8   4  12       17.06       19.25      3.00 o
   0   5  12       60.43       55.05      2.63 o
   1   5  12      270.99      245.66      3.52 o
   2   5  12      199.72      191.13      5.30 o
   3   5  12      213.11      208.74      7.96 o
   4   5  12       66.41       62.28      3.50 o
   5   5  12       42.95       49.11      3.36 o
   6   5  12       17.88       14.30      2.80 o
   7   5  12       21.50       19.45      3.19 o
   8   5  12       10.44        8.87      2.77 o
   0   6  12        0.00       -1.43      1.55 o
   1   6  12      694.66      646.67     10.79 o
   2   6  12       49.74       45.33      2.75 o
   3   6  12      509.03      480.93      7.82 o
   4   6  12       74.91       67.05      4.53 o
   5   6  12      141.97      148.60      5.36 o
   6   6  12       31.08       27.30      2.96 o
   7   6  12        3.58        2.69      2.49 o
   8   6  12        8.87        8.80      3.54 o
   0   7  12      204.89      195.21      6.32 o
   1   7  12      206.24      197.52     11.17 o
   2   7  12       14.46       13.26      2.58 o
   3   7  12      108.61      105.21      4.79 o
   4   7  12       28.19       21.26      2.66 o
   5   7  12        6.70        1.87      2.34 o
   6   7  12        5.24        5.19      3.27 o
   7   7  12        1.16       -2.77      2.77 o
   8   7  12       11.43        7.91      4.32 o
   0   8  12      165.09      148.98     12.19 o
   1   8  12       80.60       84.99      6.19 o
   2   8  12       60.27       78.82      7.83 o
   3   8  12       70.59       70.97      3.98 o
   4   8  12       44.05       43.56      3.62 o
   5   8  12        4.59        2.05      2.67 o
   6   8  12       14.43       15.03      3.22 o
   7   8  12        1.90       -1.30      3.02 o
   0   9  12       23.83       36.91      8.35 o
   1   9  12       29.83       24.11      3.49 o
   2   9  12      101.91       91.32      4.90 o
   3   9  12        8.96        6.10      3.03 o
   4   9  12        0.82        3.27      2.98 o
   5   9  12        2.02        2.77      2.81 o
   6   9  12        0.12       -0.63      2.97 o
   7   9  12        5.60       -2.76      3.29 o
   0  10  12        1.37       -0.50      6.85 o
   1  10  12       19.55        9.47      5.14 o
   2  10  12       23.03       28.94      4.05 o
   3  10  12        5.12       10.66      5.32 o
   4  10  12        5.06        8.65      3.19 o
   5  10  12        3.46        3.44      5.13 o
   6  10  12       12.61       19.13      4.19 o
   0  11  12        0.06       -4.01      7.18 o
   1  11  12       16.15       20.23      5.96 o
   2  11  12        5.88       10.26      9.35 o
   3  11  12       17.21       14.21      4.17 o
   4  11  12        6.02        9.64      4.13 o
   5  11  12        4.85       -0.61      3.55 o
   0  12  12        4.87        2.17      7.85 o
   1  12  12       11.76       18.77     12.53 o
   2  12  12        0.04        5.06      5.37 o
   3  12  12        1.29       -4.43      4.66 o
   4  12  12        0.03       -0.53      4.08 o
   5  12  12        0.72       -7.67      7.99 o
   0  13  12        0.24       -5.51      7.85 o
   1  13  12        9.37        7.68      9.02 o
   2  13  12       13.49       18.26      7.01 o
   3  13  12        6.87        7.15      6.53 o
   4  13  12        3.26        0.33      5.08 o
   0  14  12        9.47       -0.84      9.02 o
   1  14  12       22.26       33.77      7.96 o
   2  14  12        2.15        3.01      6.85 o
   1   0  13       43.68       40.76      4.33 o
   2   0  13       57.18       59.04      3.39 o
   3   0  13       16.49       24.71      4.49 o
   4   0  13      298.27      271.38     10.31 o
   5   0  13        1.49        1.26      3.21 o
   6   0  13       21.55       24.57      4.13 o
   7   0  13       93.92      101.69     19.04 o
   8   0  13       24.60       26.36      3.80 o
   9   0  13        7.36        9.71      4.73 o
   0   1  13      185.36      187.21     11.45 o
   1   1  13      148.51      147.44      6.47 o
   2   1  13       85.40       75.59      2.63 o
   3   1  13       49.16       50.24      2.43 o
   4   1  13      113.40      110.79      3.89 o
   5   1  13       15.21       13.54      2.32 o
   6   1  13       84.16       84.90      4.13 o
   7   1  13       12.47       15.20      2.84 o
   8   1  13       13.17       12.16      2.62 o
   9   1  13        0.24       -2.90      2.90 o
   0   2  13       45.85       56.32      3.47 o
   1   2  13        3.83        4.68      1.51 o
   2   2  13       95.63       96.56      2.99 o
   3   2  13       48.92       44.09      2.75 o
   4   2  13      312.80      287.98      5.97 o
   5   2  13      105.41      106.99      6.34 o
   6   2  13       45.19       41.80      2.98 o
   7   2  13       18.90       16.02      2.54 o
   8   2  13        6.90        9.67      2.59 o
   0   3  13        0.02       -0.27      2.00 o
   1   3  13      115.94      110.41      2.92 o
   2   3  13       25.81       24.38      2.08 o
   3   3  13       76.50       75.38      3.36 o
   4   3  13       55.81       58.03      3.16 o
   5   3  13       86.65       86.08      3.73 o
   6   3  13       65.94       67.69      3.18 o
   7   3  13       16.34       17.36      2.60 o
   8   3  13        2.36        2.74      3.66 o
   0   4  13       77.29       89.63      3.63 o
   1   4  13      444.40      454.58     11.98 o
   2   4  13       79.07       74.66      4.07 o
   3   4  13       12.87       12.85      2.89 o
   4   4  13      547.70      521.64      8.84 o
   5   4  13      291.91      275.83      5.65 o
   6   4  13       37.75       35.96      2.78 o
   7   4  13       19.33       18.99      2.63 o
   8   4  13       13.62       17.58      2.86 o
   0   5  13       14.62       18.94      2.09 o
   1   5  13      430.51      397.58      5.95 o
   2   5  13       33.20       27.61      2.35 o
   3   5  13      227.75      218.30      5.61 o
   4   5  13        3.55        5.41      2.24 o
   5   5  13        8.12        6.20      2.43 o
   6   5  13       10.71       12.50      2.70 o
   7   5  13       50.34       62.93      5.31 o
   8   5  13        2.06        2.58      2.80 o
   0   6  13       16.14       15.90      2.20 o
   1   6  13      135.30      135.47      8.52 o
   2   6  13      250.76      230.20      5.20 o
   3   6  13       14.86       11.55      2.34 o
   4   6  13      170.45      157.90      4.76 o
   5   6  13        6.19        9.95      2.44 o
   6   6  13       43.90       43.30      3.37 o
   7   6  13       25.97       32.89      3.25 o
   8   6  13        1.37       -3.14      3.14 o
   0   7  13      446.01      414.69     12.93 o
   1   7  13      187.21      173.04      7.39 o
   2   7  13       21.88       23.79      2.71 o
   3   7  13      127.40      116.77      4.18 o
   4   7  13       80.79       82.51      3.89 o
   5   7  13       29.37       29.04      3.71 o
   6   7  13        7.44        7.41      4.30 o
   7   7  13        4.73        2.40      3.04 o
   0   8  13      287.62      275.41     16.20 o
   1   8  13       31.25       28.02      3.03 o
   2   8  13       87.37       92.95      4.69 o
   3   8  13       90.77       81.49      5.93 o
   4   8  13       26.46       25.67      3.24 o
   5   8  13        7.55        8.98      2.86 o
   6   8  13       27.74       40.10      3.94 o
   7   8  13        2.03       -0.13      3.95 o
   0   9  13       65.45       58.12      9.35 o
   1   9  13       81.93       78.84     10.35 o
   2   9  13       12.89       14.32      3.22 o
   3   9  13        7.21        6.96      3.27 o
   4   9  13       45.39       46.56      4.85 o
   5   9  13       13.57       15.02      4.96 o
   6   9  13        4.78        5.70      3.20 o
   0  10  13        0.50        1.17      7.01 o
   1  10  13       25.55       15.15      5.65 o
   2  10  13       22.40       14.32      3.83 o
   3  10  13       12.88        6.54      3.68 o
   4  10  13       62.76       61.83      5.82 o
   5  10  13        2.71        2.76      3.45 o
   6  10  13        0.52        0.49      3.66 o
   0  11  13        2.32        3.17      7.35 o
   1  11  13       14.14       18.73      6.76 o
   2  11  13        4.16       11.61      5.78 o
   3  11  13        4.44        5.49      4.05 o
   4  11  13       14.96       15.30      8.21 o
   5  11  13        2.17        0.50      4.00 o
   0  12  13       11.26       14.86      8.68 o
   1  12  13        6.15        9.90      5.99 o
   2  12  13       16.19       26.97      6.89 o
   3  12  13       11.04       24.94      7.10 o
   4  12  13        8.45        6.88      4.46 o
   0  13  13        0.77        1.34      8.85 o
   1  13  13        0.96        1.67      6.18 o
   2  13  13       36.74       53.00      8.44 o
   3  13  13        4.94       -1.47      6.44 o
   0  14  13       31.54       55.62     12.53 o
   1  14  13       11.17       30.86      7.91 o
   0   0  14      133.95      138.01      6.51 o
   1   0  14      683.59      639.55     11.42 o
   2   0  14       30.28       25.30      3.84 o
   3   0  14        0.32        0.36      2.44 o
   4   0  14        0.11       -2.47      2.47 o
   5   0  14      198.68      198.56      8.13 o
   6   0  14        1.02        0.13      3.33 o
   7   0  14        0.05       -1.55      3.42 o
   8   0  14        9.36       14.30      4.59 o
   0   1  14      221.56      231.40      6.15 o
   1   1  14       87.48       84.18      2.87 o
   2   1  14      308.30      307.12      5.23 o
   3   1  14       90.18       84.36      3.05 o
   4   1  14       29.82       31.08      2.73 o
   5   1  14        1.45       -1.95      1.95 o
   6   1  14       14.72       18.13      2.90 o
   7   1  14       14.70       21.87      3.07 o
   8   1  14        0.50       -1.15      2.32 o
   0   2  14       47.25       50.60      6.34 o
   1   2  14       14.84       13.38      1.83 o
   2   2  14      171.46      179.67      4.03 o
   3   2  14      242.73      250.35      7.30 o
   4   2  14        0.41        0.72      2.15 o
   5   2  14       89.09       80.73      4.85 o
   6   2  14        6.73        6.62      3.65 o
   7   2  14       22.69       30.42      3.19 o
   8   2  14        1.95        6.30      2.99 o
   0   3  14       15.37       17.93      2.69 o
   1   3  14      118.86      108.11      3.29 o
   2   3  14      321.02      304.87      7.00 o
   3   3  14      204.20      197.11      5.12 o
   4   3  14       88.88       91.65      3.79 o
   5   3  14      148.37      139.77      5.81 o
   6   3  14       73.19       77.94      3.45 o
   7   3  14       13.38       10.87      2.51 o
   8   3  14        5.67        7.20      3.04 o
   0   4  14        0.91        0.24      2.05 o
   1   4  14       11.34        9.07      1.87 o
   2   4  14       31.84       29.57      3.21 o
   3   4  14       35.96       33.89      3.51 o
   4   4  14       54.83       55.92      3.86 o
   5   4  14       35.87       29.48      2.61 o
   6   4  14        0.28       -1.77      1.96 o
   7   4  14        0.41        1.46      2.14 o
   8   4  14        8.30        6.92      2.71 o
   0   5  14      253.08      248.04      7.18 o
   1   5  14      143.70      143.74      3.72 o
   2   5  14       61.68       61.17      3.29 o
   3   5  14        2.05        2.60      2.18 o
   4   5  14      409.07      386.76      8.57 o
   5   5  14       15.58       15.64      2.76 o
   6   5  14       22.36       32.71      3.77 o
   7   5  14       18.88       12.97      3.11 o
   8   5  14       11.67       13.30      5.18 o
   0   6  14        0.00        0.37      1.85 o
   1   6  14       40.01       28.70      5.21 o
   2   6  14       43.73       36.90      2.78 o
   3   6  14       16.65       11.73      2.36 o
   4   6  14       26.90       28.02      2.85 o
   5   6  14       14.11       12.82      2.60 o
   6   6  14       26.06       26.59      3.04 o
   7   6  14        6.16        5.94      2.76 o
   8   6  14        0.10        6.15      5.01 o
   0   7  14        1.46        8.18      6.18 o
   1   7  14        7.72        9.70      2.14 o
   2   7  14      280.73      269.34      8.84 o
   3   7  14       47.34       40.90      3.06 o
   4   7  14       14.37       11.40      2.59 o
   5   7  14       17.67       15.86      2.78 o
   6   7  14       19.99       22.53      3.10 o
   7   7  14        4.44        6.21      3.08 o
   0   8  14      769.42      662.72     25.39 o
   1   8  14       26.61       24.81      3.50 o
   2   8  14      106.46      118.88      5.31 o
   3   8  14       38.20       44.96      3.95 o
   4   8  14       61.53       62.15      4.56 o
   5   8  14        9.22        6.97      2.87 o
   6   8  14        3.46       -0.26      2.84 o
   7   8  14        2.30        1.72      3.95 o
   0   9  14      100.78       95.87     11.19 o
   1   9  14       69.29       59.83      6.73 o
   2   9  14       98.34      103.18      5.84 o
   3   9  14       35.73       36.57      4.02 o
   4   9  14        7.88        5.57      3.25 o
   5   9  14       47.48       49.16      4.75 o
   6   9  14       12.07       10.17      3.84 o
   0  10  14        9.74        9.52      7.68 o
   1  10  14       21.62       20.30      5.90 o
   2  10  14       14.28       10.81      5.36 o
   3  10  14        3.32        0.75      3.48 o
   4  10  14       23.31       23.70      5.26 o
   5  10  14        1.50        2.38      3.43 o
   6  10  14        2.04        2.52      4.17 o
   0  11  14        4.85        0.00      7.68 o
   1  11  14       24.96       33.90      6.73 o
   2  11  14       16.67       12.36     13.86 o
   3  11  14       12.25       20.95      6.79 o
   4  11  14        9.79        7.90      4.28 o
   5  11  14        7.89       13.16     10.07 o
   0  12  14        3.13        3.34      8.35 o
   1  12  14       36.55       48.40      7.68 o
   2  12  14        6.57        6.98     10.61 o
   3  12  14        0.14        5.15      6.09 o
   4  12  14        3.94       -2.46      4.11 o
   0  13  14        6.16        8.18      9.19 o
   1  13  14        0.56        0.02      6.21 o
   2  13  14        8.55       16.37      7.32 o
   3  13  14        0.14        5.04      6.53 o
   1   0  15      332.39      364.98      8.19 o
   2   0  15       36.65       38.77      3.63 o
   3   0  15       27.18       30.36      3.34 o
   4   0  15      144.93      133.40      7.13 o
   5   0  15        9.22        7.49      3.53 o
   6   0  15        9.29       11.11      4.09 o
   7   0  15        0.12       -0.89      3.66 o
   8   0  15        6.88        9.91      4.69 o
   0   1  15        1.31        6.26      2.52 o
   1   1  15       59.48       58.78      2.58 o
   2   1  15       29.64       34.26      2.32 o
   3   1  15       16.16       12.21      2.08 o
   4   1  15       43.03       38.77      2.89 o
   5   1  15        6.21        4.69      2.49 o
   6   1  15       13.35       15.57      2.89 o
   7   1  15       38.05       37.76      3.53 o
   8   1  15       16.09       18.48      3.08 o
   0   2  15      712.98      655.30     14.46 o
   1   2  15       92.71       91.96      3.12 o
   2   2  15       36.56       31.97      2.43 o
   3   2  15      326.29      312.42      6.42 o
   4   2  15       81.25       87.70      3.70 o
   5   2  15       17.49       15.97      2.52 o
   6   2  15        1.04       -0.51      2.47 o
   7   2  15        9.45        9.87      2.67 o
   8   2  15       13.24       12.44      3.57 o
   0   3  15        5.94        2.85      2.55 o
   1   3  15        4.85        1.65      1.81 o
   2   3  15      321.71      305.01      8.39 o
   3   3  15       20.94       21.62      3.08 o
   4   3  15      115.34      120.67      4.34 o
   5   3  15       30.73       36.59      3.03 o
   6   3  15       10.77        9.12      2.40 o
   7   3  15        6.51       13.73      2.64 o
   8   3  15        5.99        7.43      2.72 o
   0   4  15       40.37       48.43      5.27 o
   1   4  15       27.56       20.65      2.19 o
   2   4  15       45.97       47.75      5.09 o
   3   4  15      186.50      183.60     11.91 o
   4   4  15       23.93       31.32      3.39 o
   5   4  15        5.53        5.64      3.83 o
   6   4  15       16.75       15.70      2.43 o
   7   4  15       44.92       59.60      5.22 o
   8   4  15        2.86        2.03      3.69 o
   0   5  15      293.07      263.42      7.48 o
   1   5  15       55.21       40.81      3.51 o
   2   5  15       76.27       80.20      4.14 o
   3   5  15      156.06      153.58      4.94 o
   4   5  15        8.98        8.74      2.45 o
   5   5  15        4.76        4.08      2.46 o
   6   5  15       42.29       34.99      3.51 o
   7   5  15       79.67       87.63      4.78 o
   8   5  15        5.68        8.85      4.20 o
   0   6  15       62.58       65.28      5.32 o
   1   6  15        3.90        0.50      1.69 o
   2   6  15       27.17       21.10      2.63 o
   3   6  15       50.37       55.06      3.19 o
   4   6  15      226.17      214.32      5.58 o
   5   6  15        0.71        3.48      2.27 o
   6   6  15        1.43        4.74      2.43 o
   7   6  15       23.98       30.46      5.69 o
   0   7  15       18.14       14.53      7.01 o
   1   7  15      114.97      104.36      6.39 o
   2   7  15       15.75        9.62      2.44 o
   3   7  15       54.88       51.47      3.55 o
   4   7  15       24.92       29.04      3.01 o
   5   7  15       14.87       17.86      2.84 o
   6   7  15       12.81       13.72      3.57 o
   7   7  15       11.68       12.65      3.54 o
   0   8  15       24.12       34.57      8.18 o
   1   8  15       42.13       52.62      6.48 o
   2   8  15      148.64      137.30      5.63 o
   3   8  15       23.26       27.06      3.67 o
   4   8  15       28.66       26.01      3.72 o
   5   8  15       33.21       30.99      4.06 o
   6   8  15       16.27       23.99      3.77 o
   7   8  15       21.30       29.42      5.17 o
   0   9  15      175.14      161.34     13.53 o
   1   9  15       64.31       56.48      6.85 o
   2   9  15        3.34        4.62      3.10 o
   3   9  15       55.95       53.76      4.53 o
   4   9  15       17.81       23.28      4.17 o
   5   9  15        2.52        0.34      3.28 o
   6   9  15       11.53       18.63      4.12 o
   0  10  15       86.50       61.46     10.52 o
   1  10  15       34.80       45.58      6.73 o
   2  10  15        3.04        3.66      4.89 o
   3  10  15        2.03        3.54      3.54 o
   4  10  15        4.35        3.24      3.31 o
   5  10  15        2.61        5.46      3.64 o
   0  11  15        0.00       -6.85      6.85 o
   1  11  15        2.35       -2.18      5.21 o
   2  11  15        4.29        4.85      5.52 o
   3  11  15       19.49       28.78      9.35 o
   4  11  15        0.82       -2.27      5.73 o
   5  11  15        0.56        1.07      4.24 o
   0  12  15       59.27       74.49     11.86 o
   1  12  15        4.12        5.51      6.02 o
   2  12  15        0.50        8.04      7.93 o
   3  12  15        4.08       -0.83      6.31 o
   4  12  15        6.34       14.54      8.52 o
   0  13  15        4.95       10.19      9.69 o
   1  13  15       15.77       20.87      8.27 o
   2  13  15       23.82       29.57      7.58 o
   0   0  16        1.49        3.17      4.18 o
   1   0  16      121.24      123.49      5.14 o
   2   0  16       66.46       66.62      5.43 o
   3   0  16       32.71       34.08      3.56 o
   4   0  16       50.38       35.78      7.52 o
   5   0  16        1.32       -0.71      3.36 o
   6   0  16       35.72       36.32      4.94 o
   7   0  16       39.42       64.69      6.10 o
   8   0  16        5.65       10.61      4.92 o
   0   1  16       16.10       14.65      2.99 o
   1   1  16      106.99      109.18      3.47 o
   2   1  16       32.41       28.45      2.33 o
   3   1  16       31.53       30.84      2.75 o
   4   1  16       83.65       78.16      3.60 o
   5   1  16      147.03      134.34      5.10 o
   6   1  16        2.99        0.40      2.55 o
   7   1  16        8.93       10.42      3.04 o
   8   1  16       14.23       21.21      3.24 o
   0   2  16        0.14       -1.22      2.45 o
   1   2  16       13.55       12.85      2.09 o
   2   2  16      258.94      241.77      4.88 o
   3   2  16       57.92       51.59      3.74 o
   4   2  16      140.97      139.31      4.56 o
   5   2  16        4.41        1.23      3.75 o
   6   2  16       49.72       48.34      3.81 o
   7   2  16        6.22       15.10      2.73 o
   8   2  16        2.06        6.44      3.10 o
   0   3  16      154.11      142.36      5.60 o
   1   3  16       70.53       82.64      3.18 o
   2   3  16      211.75      211.48      6.14 o
   3   3  16       56.90       62.03      3.96 o
   4   3  16       63.65       61.48      3.47 o
   5   3  16       16.04       13.30      2.61 o
   6   3  16        7.09        6.83      2.46 o
   7   3  16        4.75        9.03      2.85 o
   8   3  16       31.35       37.89      4.12 o
   0   4  16       37.38       52.48      4.81 o
   1   4  16        3.43        3.13      2.59 o
   2   4  16        2.57        5.49      2.72 o
   3   4  16      200.07      190.06     14.15 o
   4   4  16        7.40        9.98      2.98 o
   5   4  16        4.18        4.31      2.40 o
   6   4  16        4.76        1.40      2.47 o
   7   4  16       32.09       30.50      3.30 o
   8   4  16        5.60        6.96      3.84 o
   0   5  16       23.37       18.70      3.48 o
   1   5  16      114.89      122.51      5.06 o
   2   5  16       25.07       21.98      3.20 o
   3   5  16       27.10       28.54      2.89 o
   4   5  16       48.71       51.49      3.64 o
   5   5  16       62.54       64.77      3.90 o
   6   5  16        3.74        1.61      2.49 o
   7   5  16        0.38        0.82      2.82 o
   0   6  16      179.22      170.02     12.86 o
   1   6  16       17.99       26.86      3.64 o
   2   6  16        3.34        2.95      2.08 o
   3   6  16       23.75       28.83      2.76 o
   4   6  16        7.26        0.89      2.22 o
   5   6  16        3.72        4.87      3.01 o
   6   6  16        1.80       -1.12      2.32 o
   7   6  16        5.07       -1.35      2.80 o
   0   7  16       19.51       16.20      7.01 o
   1   7  16        4.30        4.65      2.18 o
   2   7  16       20.53       21.48      2.78 o
   3   7  16        6.42        4.32      2.42 o
   4   7  16       17.98       17.07      3.05 o
   5   7  16        1.16        2.48      2.43 o
   6   7  16        8.65        4.71      2.82 o
   7   7  16        4.40        5.61      3.68 o
   0   8  16       32.90       16.70      7.68 o
   1   8  16       32.29       31.40      5.93 o
   2   8  16       22.12       15.61      4.15 o
   3   8  16       58.22       63.28      5.54 o
   4   8  16       39.45       48.37      3.91 o
   5   8  16        4.50        3.32      3.10 o
   6   8  16        0.06        5.19      3.62 o
   0   9  16        0.03        0.00      6.35 o
   1   9  16       22.59       16.05      5.84 o
   2   9  16       49.52       46.67      6.73 o
   3   9  16       65.74       76.43      5.09 o
   4   9  16        0.82       -1.54      4.88 o
   5   9  16        0.59        0.67      3.38 o
   6   9  16        7.75       13.89      5.13 o
   0  10  16        0.11       -2.17      7.18 o
   1  10  16       25.48       31.27      6.38 o
   2  10  16        0.78        1.23      5.85 o
   3  10  16        4.10       -1.89      4.32 o
   4  10  16        4.29        4.34      3.65 o
   5  10  16        2.91       -2.67      3.66 o
   0  11  16        0.17       -2.34      7.52 o
   1  11  16       29.65       25.33      8.18 o
   2  11  16        4.76        5.84      5.96 o
   3  11  16       11.57        7.99     11.94 o
   4  11  16       13.79        9.30      4.57 o
   0  12  16       12.22        5.34      9.02 o
   1  12  16       16.51       16.63      6.94 o
   2  12  16       33.07       44.34      7.90 o
   3  12  16        1.24        3.79      6.23 o
   0  13  16        9.44        5.51      9.52 o
   1  13  16        5.10        7.38      6.77 o
   1   0  17      159.52      164.30      6.08 o
   2   0  17        2.79       -0.42      6.63 o
   3   0  17       12.23        5.89      3.99 o
   4   0  17       35.83       35.00      4.78 o
   5   0  17       23.65       24.02      4.45 o
   6   0  17        1.68        9.19      4.09 o
   7   0  17        4.16        4.23      3.93 o
   8   0  17       24.33       27.56      8.85 o
   0   1  17       11.12       11.07      2.99 o
   1   1  17      330.17      306.26      6.12 o
   2   1  17       71.30       64.12      2.99 o
   3   1  17       81.49       81.04      3.71 o
   4   1  17        4.73        3.90      2.29 o
   5   1  17        0.78        0.16      2.50 o
   6   1  17        4.82        2.48      2.73 o
   7   1  17        0.21        3.46      2.92 o
   8   1  17        6.79       13.36      4.26 o
   0   2  17        1.14        3.94      3.40 o
   1   2  17       49.94       46.42      3.01 o
   2   2  17      308.81      290.50      9.33 o
   3   2  17       35.94       34.78      2.97 o
   4   2  17       84.78       87.85      3.94 o
   5   2  17       39.86       55.04      3.85 o
   6   2  17       14.22       10.91      2.91 o
   7   2  17        7.56        2.80      2.94 o
   8   2  17        6.53        8.09      4.03 o
   0   3  17     1316.73     1257.83     20.08 o
   1   3  17       50.94       57.11      2.96 o
   2   3  17      313.22      291.04      7.33 o
   3   3  17       66.34       63.31      5.06 o
   4   3  17      100.71       90.79      4.03 o
   5   3  17        6.60        6.77      2.52 o
   6   3  17       24.23       28.00      3.66 o
   7   3  17       20.91       29.89      3.47 o
   8   3  17        5.23       10.13      4.32 o
   0   4  17      389.84      374.88      9.21 o
   1   4  17       42.66       49.00      3.75 o
   2   4  17       24.39       29.51      3.39 o
   3   4  17      200.76      189.33      6.28 o
   4   4  17        6.22        5.20      2.78 o
   5   4  17       34.81       30.37      3.23 o
   6   4  17        5.40        6.06      2.66 o
   7   4  17        3.69        1.00      3.08 o
   0   5  17      208.31      192.37      6.68 o
   1   5  17       33.45       40.73      3.61 o
   2   5  17       90.00       90.81      4.60 o
   3   5  17       83.70       81.41      3.94 o
   4   5  17        5.09        5.33      2.48 o
   5   5  17        7.42        4.77      2.60 o
   6   5  17       10.41       10.18      2.91 o
   7   5  17        4.39        3.41      3.18 o
   0   6  17        0.04       -1.00      5.68 o
   1   6  17      155.79      143.17      5.45 o
   2   6  17       29.87       30.39      2.94 o
   3   6  17       71.24       66.37      3.77 o
   4   6  17       14.63       14.52      2.63 o
   5   6  17        0.60        1.53      2.34 o
   6   6  17        3.95        1.87      2.59 o
   7   6  17        6.68       10.87      3.72 o
   0   7  17      119.42      117.08     11.19 o
   1   7  17       63.34       62.16      6.44 o
   2   7  17        3.01       -0.06      2.53 o
   3   7  17        6.99        6.26      2.58 o
   4   7  17        3.08       -0.91      2.82 o
   5   7  17        0.04        2.89      2.74 o
   6   7  17       23.69       21.26      3.39 o
   0   8  17       18.00       18.20      7.68 o
   1   8  17        1.05       -2.62      8.43 o
   2   8  17        4.70        6.78      3.09 o
   3   8  17        3.25        3.37      2.73 o
   4   8  17        0.36        1.04      2.82 o
   5   8  17       12.62       12.35      3.34 o
   6   8  17        2.48        0.88      3.60 o
   0   9  17       15.39        1.50      7.68 o
   1   9  17        0.35       -0.96      5.14 o
   2   9  17       11.33       14.89      5.61 o
   3   9  17       17.57       28.91      4.57 o
   4   9  17        2.17       -0.18      3.24 o
   5   9  17       10.72        4.51      3.72 o
   0  10  17       14.53       19.87      8.68 o
   1  10  17        4.03       -0.89      4.92 o
   2  10  17       26.22       21.22      6.19 o
   3  10  17        3.23       -4.43      5.08 o
   4  10  17       10.37        4.25      4.11 o
   5  10  17       23.11       30.27      7.12 o
   0  11  17       26.19       11.02      8.68 o
   1  11  17        0.99       -3.47      5.42 o
   2  11  17        4.05        2.20      5.96 o
   3  11  17        0.38       -3.01      7.60 o
   4  11  17       29.76       33.46      7.49 o
   0  12  17        1.56       -7.68      7.68 o
   1  12  17        3.33        3.92      6.26 o
   2  12  17        3.81        4.12      6.44 o
   3  12  17        9.93        4.34      9.02 o
   0   0  18        0.69       -1.84      4.34 o
   1   0  18        0.34        1.24      2.85 o
   2   0  18       15.10       10.96      3.13 o
   3   0  18       69.00       69.93      4.41 o
   4   0  18      120.92      102.67      9.85 o
   5   0  18       38.84       38.63      7.60 o
   6   0  18        8.23        6.93      4.02 o
   7   0  18        3.01        7.87      4.68 o
   0   1  18       73.14       69.75      4.49 o
   1   1  18      415.41      390.83      7.20 o
   2   1  18      105.45      102.35      3.57 o
   3   1  18        9.74        7.84      2.35 o
   4   1  18       14.23       16.53      4.97 o
   5   1  18       61.52       63.80      4.15 o
   6   1  18        5.53        7.95      2.96 o
   7   1  18        5.40       12.05      3.28 o
   0   2  18      213.11      204.15     11.23 o
   1   2  18      195.22      178.85      4.94 o
   2   2  18      194.50      191.23      7.21 o
   3   2  18       69.08       63.03      5.90 o
   4   2  18        7.70        9.40      2.49 o
   5   2  18       14.21       11.92      4.24 o
   6   2  18        2.72        7.10      2.95 o
   7   2  18       23.55       21.88      3.73 o
   0   3  18      265.91      260.99      7.76 o
   1   3  18      524.03      487.04      9.54 o
   2   3  18       76.76       85.19      4.43 o
   3   3  18       84.54       79.55      4.38 o
   4   3  18      117.70      102.93      4.88 o
   5   3  18        0.33       -0.08      2.46 o
   6   3  18        2.00        2.50      2.78 o
   7   3  18        0.97        5.94      2.79 o
   0   4  18       94.87      104.89      5.37 o
   1   4  18       21.67       25.60      3.17 o
   2   4  18       13.85       10.00      2.88 o
   3   4  18        4.87        3.97      2.70 o
   4   4  18        8.86        2.63      2.97 o
   5   4  18       17.87       17.45      2.97 o
   6   4  18        6.13        3.47      2.92 o
   7   4  18        7.31        3.74      4.68 o
   0   5  18      151.05      107.72     10.35 o
   1   5  18      109.35      111.89      4.98 o
   2   5  18       14.69       17.40      3.12 o
   3   5  18       34.63       34.40      3.74 o
   4   5  18       27.01       27.08      3.37 o
   5   5  18        1.13       -2.26      2.26 o
   6   5  18        1.40       -0.23      2.59 o
   7   5  18        6.03        8.75      4.13 o
   0   6  18        1.93        6.68      6.35 o
   1   6  18       48.87       37.19      8.96 o
   2   6  18       29.21       34.81      3.10 o
   3   6  18       32.23       30.69      3.14 o
   4   6  18       18.96       16.64      3.01 o
   5   6  18        2.22        0.66      2.34 o
   6   6  18       11.36        6.67      2.88 o
   7   6  18        6.98        4.08      3.53 o
   0   7  18       52.23       42.76      8.68 o
   1   7  18       23.13       21.95      5.68 o
   2   7  18        2.66        4.09      2.35 o
   3   7  18       12.65       12.10      2.86 o
   4   7  18       67.75       72.83      4.35 o
   5   7  18       12.59       18.58      3.34 o
   6   7  18        6.87        8.62      3.35 o
   0   8  18       15.71       21.21      8.02 o
   1   8  18        9.55       12.91      5.25 o
   2   8  18        5.26       11.36      5.36 o
   3   8  18       41.47       47.37      3.82 o
   4   8  18       22.47       23.96      3.51 o
   5   8  18        0.55       -2.27      2.94 o
   6   8  18        3.96        7.16      3.83 o
   0   9  18        6.19       -1.34      6.68 o
   1   9  18        3.72        9.10      5.43 o
   2   9  18        5.24       -0.92      5.08 o
   3   9  18       12.81       17.99      4.24 o
   4   9  18       15.35       16.86      3.99 o
   5   9  18        0.83        2.04      3.84 o
   0  10  18        0.67       -5.01      7.35 o
   1  10  18       25.91       47.13     10.61 o
   2  10  18        8.48        8.12      5.80 o
   3  10  18        6.15        5.73      5.96 o
   4  10  18        1.99        0.94      3.99 o
   0  11  18        0.05        0.50      8.02 o
   1  11  18        0.98        1.82      5.96 o
   2  11  18       19.04       32.00      7.20 o
   3  11  18       19.15       12.53     15.37 o
   0  12  18        2.16       -0.17      8.52 o
   1  12  18        3.50        8.87      6.67 o
   2  12  18        4.70       -4.69      6.02 o
   1   0  19      476.31      468.89     10.45 o
   2   0  19      133.84      136.27     13.94 o
   3   0  19      251.76      234.27     19.62 o
   4   0  19       20.34       23.71      4.60 o
   5   0  19        8.97        6.63      4.01 o
   6   0  19       26.44       27.85      5.04 o
   7   0  19        1.60        0.48      4.52 o
   0   1  19       10.70        7.40      3.00 o
   1   1  19      188.08      180.28      7.27 o
   2   1  19        2.94        0.69      1.94 o
   3   1  19      187.34      191.59      5.48 o
   4   1  19        4.59        3.76      2.75 o
   5   1  19       11.19       10.42      3.02 o
   6   1  19        9.41        8.99      3.07 o
   7   1  19        1.76        3.62      3.26 o
   0   2  19        7.29        3.82      3.03 o
   1   2  19      111.21      111.65      4.15 o
   2   2  19      135.87      123.84      5.07 o
   3   2  19        3.94        2.88      2.35 o
   4   2  19       16.79       16.01      2.78 o
   5   2  19        4.15        2.59      2.78 o
   6   2  19        3.88       10.47      3.19 o
   7   2  19        2.09        4.17      3.32 o
   0   3  19        2.59        3.62      2.85 o
   1   3  19       25.53       29.61      4.29 o
   2   3  19        3.73        2.89      2.74 o
   3   3  19       11.87       12.70      3.04 o
   4   3  19        5.62        8.23      3.35 o
   5   3  19       25.22       27.10      4.06 o
   6   3  19        4.56        2.13      2.86 o
   7   3  19        7.40        9.43      3.11 o
   0   4  19       30.11       40.77      4.65 o
   1   4  19       24.28       29.68      5.80 o
   2   4  19       55.34       50.64      3.82 o
   3   4  19        7.26       12.02      4.17 o
   4   4  19       33.95       34.95      4.33 o
   5   4  19        6.89        3.79      3.03 o
   6   4  19        2.83        0.81      2.87 o
   7   4  19        1.61       -0.54      3.64 o
   0   5  19        4.84        4.51      6.01 o
   1   5  19       93.80       98.05      4.76 o
   2   5  19       23.00       20.03      4.56 o
   3   5  19       14.70       14.56      3.64 o
   4   5  19        5.34        2.01      2.40 o
   5   5  19        0.88        1.12      2.54 o
   6   5  19       10.36       12.15      3.71 o
   7   5  19        5.91        8.26      4.07 o
   0   6  19        5.19        8.52      6.35 o
   1   6  19       45.03       59.21      6.44 o
   2   6  19       22.26       24.93      2.89 o
   3   6  19       54.59       52.09      3.68 o
   4   6  19        0.15        1.76      2.58 o
   5   6  19        1.03        0.75      2.71 o
   6   6  19        1.11        0.31      2.97 o
   0   7  19        2.63       10.19      6.85 o
   1   7  19        3.72        1.97      4.66 o
   2   7  19       11.10        9.04      3.29 o
   3   7  19       12.48        9.27      2.81 o
   4   7  19       38.67       42.47      3.84 o
   5   7  19        2.07       -2.28      2.70 o
   6   7  19        8.34        7.93      3.38 o
   0   8  19        6.44       20.88      8.02 o
   1   8  19        1.87        4.53      6.68 o
   2   8  19        2.05        3.40      4.90 o
   3   8  19        5.12        6.17      3.39 o
   4   8  19        0.71       -1.76      2.80 o
   5   8  19        0.73        2.51      3.22 o
   0   9  19        5.72        7.85      7.01 o
   1   9  19        3.16       10.34      5.49 o
   2   9  19        1.82       -0.85      5.01 o
   3   9  19       12.95       20.44      6.51 o
   4   9  19       30.48       36.34      5.27 o
   5   9  19        5.91       15.69      5.79 o
   0  10  19        0.23        5.18      7.68 o
   1  10  19        3.05       10.19      5.79 o
   2  10  19        0.96       -4.05      5.31 o
   3  10  19       40.97       61.98      9.19 o
   4  10  19        0.14       -4.53      5.73 o
   0  11  19        0.89       -4.18      7.52 o
   1  11  19        3.21        6.09      6.26 o
   2  11  19       10.34       11.24      6.61 o
   3  11  19        1.87        0.89      6.32 o
   0  12  19       11.38       19.21     10.02 o
   0   0  20      302.95      287.27     13.86 o
   1   0  20      197.18      192.09      8.38 o
   2   0  20      348.17      336.69      9.45 o
   3   0  20        5.52       11.32      4.19 o
   4   0  20       10.66        8.35      4.25 o
   5   0  20        1.38        7.12      5.76 o
   6   0  20        3.51        2.27     10.86 o
   7   0  20       60.69       67.64     10.86 o
   0   1  20       29.07       26.33      4.06 o
   1   1  20      425.74      428.23      7.80 o
   2   1  20       14.31       15.35      2.68 o
   3   1  20       41.39       40.72      4.71 o
   4   1  20       23.94       28.39      3.58 o
   5   1  20       16.76       21.48      3.52 o
   6   1  20        3.72        4.08      3.04 o
   7   1  20       14.97        9.48     13.78 o
   0   2  20      179.75      208.68      7.13 o
   1   2  20      136.67      145.20      4.63 o
   2   2  20       38.60       29.39      3.31 o
   3   2  20      137.63      122.99      7.74 o
   4   2  20       28.27       24.75      3.51 o
   5   2  20       22.27       23.80      3.52 o
   6   2  20        2.32        1.02      2.94 o
   7   2  20        3.47        7.80      6.60 o
   0   3  20      253.20      255.72     13.30 o
   1   3  20       31.15       31.23      3.34 o
   2   3  20       48.29       57.16      3.99 o
   3   3  20       25.10       25.03      3.41 o
   4   3  20        6.47        7.74      3.09 o
   5   3  20       14.15        7.09      3.69 o
   6   3  20        0.92       -1.21      2.98 o
   7   3  20        1.31        4.42      3.73 o
   0   4  20       46.68       48.94      8.02 o
   1   4  20       47.32       46.48      3.82 o
   2   4  20       24.68       28.01      3.47 o
   3   4  20       22.36       19.24      3.43 o
   4   4  20       14.51       13.17      3.35 o
   5   4  20        7.91        4.05      4.03 o
   6   4  20        2.47        2.82      3.09 o
   0   5  20       39.62       29.73      7.52 o
   1   5  20       31.17       30.95      3.64 o
   2   5  20       17.59       14.57      3.26 o
   3   5  20       28.05       26.05      3.75 o
   4   5  20        6.25        9.96      2.74 o
   5   5  20        0.07       -2.34      2.94 o
   6   5  20        0.10       -4.03      4.03 o
   0   6  20        0.57        5.68      6.68 o
   1   6  20        8.84        5.33      7.01 o
   2   6  20       43.95       46.24      4.52 o
   3   6  20       18.14       23.06      3.13 o
   4   6  20        2.46       -1.63      2.51 o
   5   6  20        0.93        2.64      2.70 o
   6   6  20        5.48        3.99      3.20 o
   0   7  20       16.19       15.53      7.68 o
   1   7  20        4.91        4.68      4.84 o
   2   7  20        3.55        0.14      4.66 o
   3   7  20       23.24       29.05      3.92 o
   4   7  20       13.10       10.85      3.21 o
   5   7  20        3.29        2.24      3.06 o
   0   8  20        0.18       15.37      7.35 o
   1   8  20        0.78        4.84      9.60 o
   2   8  20       15.92       16.89      5.84 o
   3   8  20        5.72        5.53      3.27 o
   4   8  20        7.81       10.77      3.37 o
   5   8  20        8.35        3.96      3.36 o
   0   9  20       16.30       35.07      9.69 o
   1   9  20       11.22       21.83      6.01 o
   2   9  20        1.00       -2.53      5.13 o
   3   9  20       10.06        8.76      5.94 o
   4   9  20       23.76       20.96      5.92 o
   0  10  20        0.08        3.01      7.85 o
   1  10  20       16.08       24.40      6.60 o
   2  10  20       18.37       19.46      6.73 o
   3  10  20        7.90       12.51     12.69 o
   0  11  20        3.36        2.67      8.52 o
   1  11  20        1.42        4.51      5.90 o
   2  11  20        3.44        8.13      6.40 o
   1   0  21       15.84       23.17      4.25 o
   2   0  21       48.05       43.70      6.55 o
   3   0  21        1.61        3.59      3.95 o
   4   0  21       48.79       47.35      7.27 o
   5   0  21       13.53       12.30      4.60 o
   6   0  21        0.62       -3.05      4.31 o
   7   0  21        8.24       24.72      8.68 o
   0   1  21      134.50      123.58     12.19 o
   1   1  21        1.10        4.67      2.32 o
   2   1  21        7.64       10.82      2.88 o
   3   1  21       52.36       46.21      3.92 o
   4   1  21        0.01        0.86      2.80 o
   5   1  21        4.81        4.91      3.05 o
   6   1  21       12.24       15.89      3.58 o
   7   1  21        2.87        2.10      8.02 o
   0   2  21      153.85      174.82      8.24 o
   1   2  21       83.25       83.74      4.44 o
   2   2  21       21.15       17.44      3.35 o
   3   2  21        4.13        6.06      2.96 o
   4   2  21        8.85       11.09      3.10 o
   5   2  21       20.84       18.45      3.50 o
   6   2  21        3.93        8.41      3.39 o
   0   3  21       91.50       96.24      6.28 o
   1   3  21       62.50       56.50      3.99 o
   2   3  21        6.74        7.64      2.97 o
   3   3  21       15.49       12.49      4.30 o
   4   3  21        9.17       10.44      3.21 o
   5   3  21        1.03       -0.92      3.42 o
   6   3  21        2.87        7.20      4.01 o
   0   4  21       36.64       25.55      7.52 o
   1   4  21       29.22       32.64      3.57 o
   2   4  21        5.68        2.42      3.04 o
   3   4  21        4.19        5.23      3.11 o
   4   4  21        6.41        6.60      3.26 o
   5   4  21       14.57       21.77      4.42 o
   6   4  21        0.14        8.18      3.81 o
   0   5  21       54.63       49.44      8.52 o
   1   5  21       13.18       13.73      4.90 o
   2   5  21       21.45       22.02      3.62 o
   3   5  21        4.16        6.89      3.31 o
   4   5  21        3.96        1.68      2.51 o
   5   5  21        3.98        2.00      3.29 o
   6   5  21       12.23        8.89      4.71 o
   0   6  21        2.33        0.33      6.01 o
   1   6  21       14.05       15.07      4.99 o
   2   6  21        2.89        3.31      3.23 o
   3   6  21        2.31        0.96      2.48 o
   4   6  21       16.90       23.12      3.32 o
   5   6  21        5.74        7.45      3.16 o
   0   7  21        5.09       -4.01      6.01 o
   1   7  21        0.81        4.09      4.78 o
   2   7  21        0.83       -0.25      6.51 o
   3   7  21       30.76       37.36      3.65 o
   4   7  21        0.86       -0.25      2.80 o
   5   7  21        3.15        2.07      3.19 o
   0   8  21       37.00       29.90      9.02 o
   1   8  21        5.96        2.18      5.07 o
   2   8  21        5.02       15.07      5.49 o
   3   8  21        9.27        9.14      9.44 o
   4   8  21       14.64       20.45      5.05 o
   0   9  21        0.03        2.17      8.18 o
   1   9  21        6.53        8.45      5.55 o
   2   9  21        0.49       -1.72      5.25 o
   3   9  21       16.80       19.73     15.62 o
   4   9  21        6.34        6.68      7.01 o
   0  10  21        5.97       12.19      8.85 o
   1  10  21        0.20        3.81      5.84 o
   2  10  21        2.64        5.07      5.89 o
   3  10  21        1.80        2.71      6.25 o
   0  11  21        0.36       -1.84      8.02 o
   0   0  22        1.45       -2.34      4.68 o
   1   0  22      166.73      178.48     14.61 o
   2   0  22        4.68        6.75      8.94 o
   3   0  22      186.45      193.17      9.57 o
   4   0  22       41.47       46.12      7.27 o
   5   0  22        0.00        0.95      4.19 o
   6   0  22       23.77       35.99      6.20 o
   0   1  22       66.72       68.54      5.42 o
   1   1  22       45.60       52.76      3.36 o
   2   1  22       18.49       22.76      3.31 o
   3   1  22        0.42       -1.55      2.75 o
   4   1  22        2.39        3.22      2.98 o
   5   1  22       30.33       28.21      3.96 o
   6   1  22        0.54        1.19      3.27 o
   0   2  22       99.92      101.69      6.47 o
   1   2  22       47.38       45.26      4.75 o
   2   2  22       20.15       21.58      3.36 o
   3   2  22       22.58       17.73      3.32 o
   4   2  22        3.25        4.62      3.52 o
   5   2  22        7.55       10.20      3.35 o
   6   2  22        7.51        7.61      3.58 o
   0   3  22        0.48        3.67      5.85 o
   1   3  22       18.88       23.21      3.69 o
   2   3  22       77.66       81.72      4.75 o
   3   3  22       21.89       26.90      3.68 o
   4   3  22        0.48       -2.43      3.27 o
   5   3  22        4.86        3.61      5.68 o
   6   3  22        8.70       11.56      4.42 o
   0   4  22        2.12        1.00      5.68 o
   1   4  22       71.55       70.73      8.44 o
   2   4  22        1.65        4.96      3.02 o
   3   4  22       50.91       53.50      4.92 o
   4   4  22        3.01        5.01      3.22 o
   5   4  22        5.40        3.49      3.95 o
   6   4  22        8.90       10.98      4.13 o
   0   5  22       20.58       13.03      7.01 o
   1   5  22       67.82       55.04      8.02 o
   2   5  22       16.61       20.27      3.63 o
   3   5  22        4.16        9.29      3.40 o
   4   5  22        4.38        7.13      2.87 o
   5   5  22        3.88        4.33      3.28 o
   0   6  22        2.52       -4.34      6.01 o
   1   6  22        4.56        6.69      4.72 o
   2   6  22        4.00        9.28      5.01 o
   3   6  22        4.41        4.27      2.83 o
   4   6  22        9.10       12.38      3.02 o
   5   6  22        0.19        1.37      2.91 o
   0   7  22        0.29       -5.01      5.68 o
   1   7  22        3.44       -2.92      4.68 o
   2   7  22        8.52        2.55      4.90 o
   3   7  22        5.68        8.78      4.22 o
   4   7  22        2.56        0.97      3.17 o
   5   7  22        2.20        1.27      3.77 o
   0   8  22        0.50        4.34      7.68 o
   1   8  22       24.11       25.33      6.51 o
   2   8  22        2.57        3.97      6.60 o
   3   8  22       11.12       13.54      6.02 o
   4   8  22        5.62        8.74      3.76 o
   0   9  22        4.16        0.50      7.68 o
   1   9  22        1.71        7.17      5.96 o
   2   9  22        5.07        2.64     15.03 o
   3   9  22       27.18       34.47      7.31 o
   0  10  22        9.95        7.18      9.02 o
   1  10  22        0.45       -2.19      5.73 o
   1   0  23       30.47       31.41      4.72 o
   2   0  23      106.79      111.62      7.73 o
   3   0  23        0.99        6.33      4.25 o
   4   0  23       25.78       31.16      5.55 o
   5   0  23       66.23       64.72     12.44 o
   6   0  23        3.27       -1.84      6.51 o
   0   1  23        5.01        3.51      3.76 o
   1   1  23       24.51       34.07      3.54 o
   2   1  23       95.30       99.24      4.93 o
   3   1  23       31.53       36.32      3.93 o
   4   1  23        7.50        9.28      3.21 o
   5   1  23        2.21        4.15      3.28 o
   6   1  23        4.30        8.47      5.25 o
   0   2  23        6.95       11.50      4.01 o
   1   2  23        5.91       11.16      3.04 o
   2   2  23       36.52       42.91      4.15 o
   3   2  23       15.54       13.81      3.95 o
   4   2  23        3.46        4.18      3.69 o
   5   2  23        5.25        7.06      3.42 o
   6   2  23        0.71       -5.26      5.26 o
   0   3  23        0.12        2.17      5.51 o
   1   3  23       18.47       23.08      3.92 o
   2   3  23       33.68       35.37      3.86 o
   3   3  23       10.49       11.60      3.30 o
   4   3  23        2.04        2.62      3.60 o
   5   3  23        5.32        6.25      4.14 o
   6   3  23        2.21       12.56      5.54 o
   0   4  23       13.59       11.69      6.68 o
   1   4  23        1.44        0.03      4.01 o
   2   4  23        7.20        7.65      4.34 o
   3   4  23       15.41       14.86      3.39 o
   4   4  23        0.74       -0.27      3.40 o
   5   4  23        3.91        5.42      4.16 o
   0   5  23        1.47        5.68      6.01 o
   1   5  23        2.26        0.81      4.19 o
   2   5  23        1.72       -2.29      3.47 o
   3   5  23        1.22        1.04      3.02 o
   4   5  23        4.52        0.92      2.75 o
   5   5  23        3.57        2.05      4.24 o
   0   6  23       29.35       12.69      7.35 o
   1   6  23       11.20       14.35      5.25 o
   2   6  23       49.16       46.18      6.67 o
   3   6  23        2.08        1.38      2.69 o
   4   6  23        1.36       -0.92      2.83 o
   5   6  23        3.01        1.40      3.61 o
   0   7  23        1.12        6.68      7.35 o
   1   7  23        3.16        2.67      5.01 o
   2   7  23        6.48        7.35      5.43 o
   3   7  23       12.28       13.07      5.78 o
   4   7  23        4.29        7.77      3.32 o
   0   8  23        3.36        7.18      7.35 o
   1   8  23        3.15       -0.26      5.13 o
   2   8  23       36.55       33.46      6.72 o
   3   8  23        2.43       15.59      9.35 o
   0   9  23        2.48        5.68      7.52 o
   1   9  23       13.49       10.47      8.43 o
   2   9  23        3.25        8.02      6.18 o
   0   0  24        0.02        8.52      5.51 o
   1   0  24       78.67       91.78     10.86 o
   2   0  24       26.85       19.04      6.85 o
   3   0  24       35.90       51.11      9.02 o
   4   0  24        0.05        9.15      4.72 o
   5   0  24        4.18        3.41      7.27 o
   0   1  24        0.35       -3.42      3.54 o
   1   1  24        9.07        6.49      3.23 o
   2   1  24       55.13       62.05      5.11 o
   3   1  24        4.01        2.89      5.01 o
   4   1  24       29.33       43.53      4.32 o
   5   1  24        3.32        0.73      3.42 o
   0   2  24        0.00       -1.50      5.18 o
   1   2  24       33.30       32.57      4.02 o
   2   2  24        2.73        1.97      2.82 o
   3   2  24       20.40       22.41      4.30 o
   4   2  24        6.78        6.24      3.98 o
   5   2  24       20.35       24.74      4.88 o
   0   3  24       13.51       16.37      6.68 o
   1   3  24        6.10        6.69      3.46 o
   2   3  24        3.16        1.55      2.99 o
   3   3  24        8.41        4.26      3.06 o
   4   3  24       14.14       18.06      4.43 o
   5   3  24        0.79        3.52      4.10 o
   0   4  24        0.00       -1.17      5.68 o
   1   4  24        4.19       12.85      4.65 o
   2   4  24       10.77       11.72      3.69 o
   3   4  24        6.49        7.33      3.31 o
   4   4  24        1.48       -1.56      3.77 o
   5   4  24        5.26       10.13      4.52 o
   0   5  24        2.22       12.36      6.85 o
   1   5  24        6.23        6.51      4.72 o
   2   5  24       14.23       14.82      5.19 o
   3   5  24        3.59        7.77      3.54 o
   4   5  24        5.98        7.78      3.12 o
   0   6  24        0.22       -3.34      6.51 o
   1   6  24        0.88       -1.14      4.60 o
   2   6  24        0.58        1.27      4.87 o
   3   6  24        2.37        0.18      3.97 o
   4   6  24        0.98        2.05      3.08 o
   0   7  24        0.84        5.85      7.35 o
   1   7  24       14.27       22.93      6.19 o
   2   7  24       20.08       30.03      6.67 o
   3   7  24       13.96       23.78      6.44 o
   0   8  24        0.47        1.67      7.68 o
   1   8  24        6.97       11.55      5.84 o
   2   8  24        4.42        7.37      5.96 o
   0   9  24        0.34       11.69      8.85 o
   1   0  25        2.36        2.51      5.68 o
   2   0  25       75.02       88.18     10.02 o
   3   0  25        7.36        7.68      4.65 o
   4   0  25        5.31        3.98      4.82 o
   5   0  25        0.12        5.62      5.25 o
   0   1  25        2.50        2.50      3.54 o
   1   1  25        1.15        9.35      3.34 o
   2   1  25       26.86       35.59      4.64 o
   3   1  25       23.76       30.74      4.72 o
   4   1  25        0.79       -2.71      3.53 o
   5   1  25        6.65        8.07      4.39 o
   0   2  25        0.06        5.18      5.68 o
   1   2  25        4.10        3.25      3.26 o
   2   2  25       25.52       28.03      3.68 o
   3   2  25        0.76        0.28      3.60 o
   4   2  25       15.15       25.24      4.70 o
   5   2  25        0.42        1.90      4.50 o
   0   3  25        0.36       12.86      6.68 o
   1   3  25        9.70       10.70      4.54 o
   2   3  25       19.12       20.97      3.97 o
   3   3  25        9.60       17.26      4.18 o
   4   3  25        1.05        7.20      4.16 o
   0   4  25        0.38       12.19      7.18 o
   1   4  25        1.34       -0.67      4.31 o
   2   4  25        1.53        4.32      3.51 o
   3   4  25        7.45       10.27      3.62 o
   4   4  25        5.30        9.87      4.46 o
   0   5  25        5.64       14.03      7.18 o
   1   5  25        0.13        2.69      4.72 o
   2   5  25        6.34       13.70      5.61 o
   3   5  25        7.21        7.83      4.32 o
   4   5  25        8.13       11.19      4.51 o
   0   6  25        1.45       10.35      7.52 o
   1   6  25        3.04        8.40      5.30 o
   2   6  25        4.02       11.41      8.60 o
   3   6  25        0.57        3.76      7.93 o
   0   7  25        3.07        8.85      8.18 o
   1   7  25       30.97       50.01     12.19 o
   2   7  25        7.40        0.88      5.48 o
   0   8  25        0.23       -4.51      7.85 o
   1   8  25        0.33       -2.22     10.86 o
   0   0  26        4.98       20.71      6.35 o
   1   0  26        0.04        1.67      6.01 o
   2   0  26       15.09       13.86      7.01 o
   3   0  26        0.13        7.85      6.68 o
   4   0  26       23.96       39.67      9.77 o
   0   1  26        6.49       18.04      6.18 o
   1   1  26       23.39       20.97      4.87 o
   2   1  26        3.75        0.67      4.02 o
   3   1  26       26.89       38.71      5.07 o
   4   1  26        0.45       -1.67      3.87 o
   0   2  26        7.48        6.51      5.85 o
   1   2  26        0.89        1.58      3.10 o
   2   2  26        1.31       -3.35      6.18 o
   3   2  26        1.54        1.62      4.59 o
   4   2  26       12.55       17.23      4.65 o
   0   3  26        0.00       -1.50      5.85 o
   1   3  26        4.16       -1.83      4.23 o
   2   3  26        1.62        6.97      3.71 o
   3   3  26       24.15       29.46      4.95 o
   4   3  26        3.93        0.13      4.03 o
   0   4  26       15.93       18.54      7.35 o
   1   4  26        0.12       -2.23      4.19 o
   2   4  26        4.65       17.23      5.31 o
   3   4  26        4.09        5.99      4.99 o
   4   4  26       10.52       28.39      9.52 o
   0   5  26        0.70       -2.00      6.51 o
   1   5  26        0.34       -0.23      4.52 o
   2   5  26       17.08       19.69      5.90 o
   3   5  26        8.43        8.11      5.55 o
   0   6  26       11.04        7.18      7.52 o
   1   6  26        9.01       12.44      5.72 o
   2   6  26        1.42        8.16      5.78 o
   0   7  26        2.44        4.18      8.52 o
   1   7  26        6.14       16.70      6.14 o
   1   0  27        5.18        0.50      6.01 o
   2   0  27       10.01       26.72      7.52 o
   3   0  27       24.32       15.87      7.35 o
   4   0  27        2.34        9.91      5.37 o
   0   1  27       13.87       16.87      6.68 o
   1   1  27        5.28       16.20      4.84 o
   2   1  27       29.11       22.69      7.27 o
   3   1  27        2.36        4.56      4.14 o
   4   1  27        6.56       12.36      8.18 o
   0   2  27        0.76       14.03      6.85 o
   1   2  27        0.35        3.03      4.48 o
   2   2  27        2.89       11.42      4.96 o
   3   2  27        1.98        9.34      4.32 o
   0   3  27        4.43        6.51      7.18 o
   1   3  27        2.85       12.61      4.84 o
   2   3  27        2.13       -1.17      6.51 o
   3   3  27        0.87        1.06      4.90 o
   0   4  27        0.68       -3.34      6.01 o
   1   4  27        4.11        3.06      6.18 o
   2   4  27        1.42       -1.87      4.96 o
   3   4  27       11.72       20.27      5.80 o
   0   5  27        1.89       -6.01      6.68 o
   1   5  27        1.37        5.60      5.14 o
   2   5  27       19.38       19.71      6.08 o
   0   6  27        7.31       17.20      8.35 o
   1   6  27        4.53        8.52     15.45 o
   1   0  28        1.06        6.68      6.18 o
   2   0  28        4.22       12.86      7.18 o
   3   0  28        0.82       -5.18      6.51 o
   0   1  28        1.53        8.18      6.68 o
   1   1  28        0.77       -5.85      5.85 o
   2   1  28       11.68       14.35      5.14 o
   3   1  28       11.58       12.51      5.61 o
   0   2  28        0.03       -3.51      6.18 o
   1   2  28        5.45        5.18      6.68 o
   2   2  28        9.40        9.80      5.26 o
   0   3  28        0.00        9.02      7.35 o
   1   3  28        5.55        8.47      4.84 o
   2   3  28        3.11        1.34      6.85 o
   0   4  28        0.59        8.68      7.18 o
   1   4  28       16.03       14.61      5.55 o
   1   0  29        0.45        3.34      6.85 o
   1   1  29        0.95        4.01      7.35 o
   0   2  29        2.57        9.19      7.35 o
   1   2  29        1.28       11.19      7.35 o
 
